# Supplementary material for: Brain-Region-Specific Genes Form the Major Pathways Featuring Their Basic Functional Role: Their Implication in Animal Chronic Stress Model
Source: Int J Mol Sci. 2024 Mar 1;25(5):2882. doi: 10.3390/ijms25052882 (PMC10931827; doi:10.3390/ijms25052882)
Supplement: Supplementary file 1 [file ijms-25-02882-s001.zip]

Archive with 1 entries (1 files):
- ijms-2801630-supplementary.xlsx
