# Supplementary material for: Brain-Region-Specific Genes Form the Major Pathways Featuring Their Basic Functional Role: Their Implication in Animal Chronic Stress Model
Source: Int J Mol Sci. 2024 Mar 1;25(5):2882. doi: 10.3390/ijms25052882 (PMC10931827; doi:10.3390/ijms25052882)
Supplement: Supplementary file 1 [file ijms-25-02882-s001.zip › ijms-2801630-supplementary.xlsx]

## Sheet: Table S1. BRSGs
Table S1 BRSG sets in 5 brain regions. TSI - Tissue Specific Index.
	genesymbol	HPC_avg	HPT_avg	STR_avg	MRN_avg	VTA_avg	TSI
VTA	Tlcd1	214.573	142.878	20.7447	15.0144	473.221	0.546173
	Loxl2	1.02714	1.10425	1.21399	0.859514	16.0006	0.791894
	Dbh	0.291272	0.053719	0.011743	3.8894	16.4227	0.794563
MRN	Crh	0.79404	1.98836	0.398398	21.1746	4.96035	0.722294
	Pde12	13.7166	3.24144	16.8771	81.7818	3.51528	0.686479
	Actr5	2.89378	3.62654	3.5779	97.0723	2.83779	0.882409
	Fam210a	52.1433	3.66105	3.16013	102.94	4.00404	0.620462
	Rtl1	2.05181	6.45504	4.54991	152.141	3.2124	0.903396
MRN/VTA	Tph2	0.296341	0.0841678	0.20817	11.8054	16.0962	0.979338
	Mab21l2	0.085503	0.512868	0.081489	21.918	10.3392	0.979359
	Rln3	0.031049	0.257923	0.046853	29.4534	14.8547	0.992478
	Slc6a5	0.033446	0.04082	0.033111	84.8593	31.9674	0.999082
	Glra1	0.079452	8.29123	0.360844	85.349	51.804	0.940148
	Slc6a9	14.1106	50.1118	28.1854	110.264	88.9209	0.683093
	Lamp5	12.3078	6.15487	37.5927	144.494	53.4676	0.779325
	Nefh	18.0973	26.0103	16.1033	299.939	220.859	0.896368
	Nefm	66.6155	57.7131	73.1073	598.014	507.122	0.848426
	Cplx1	234.47	113.82	284.92	778.27	555.21	0.678033
	Nefl	206.827	145.479	137.479	820.72	684.99	0.754554
	Atp1a3	778.55	768.97	592.48	1293.45	1000.71	0.517383
	Snap25	715.33	501.6	502.25	1307.61	1046.86	0.577976
	Ckb	505.7	650.24	1216.06	1329.61	1084.69	0.504419
	Gnas	634.95	1184.41	315.21	1345.01	1113.15	0.535229
	Fth1	2170.92	1536.8	2882.29	4405.25	3310.33	0.53934
	Mbp	1033.04	1080.91	2797.41	4590.89	3633.36	0.626103						BRSGs Gene Families Enrichment
													STR				HPT		HPC				VTAMRN
													family	# entries	sample		None		family	# entries	sample		family	# entries	sample
STR	Lrrk2	3.42599	2.64978	21.6113	3.23131	2.73834	0.642109						Pde	4	Pde7b				Neu	2	Neurod6		Nef	3	Nefh
	Sh3rf2	0.080391	0.106169	15.0483	0.01065	0.008188	0.986535						Kcn	4	Kcnh4				Rtn	2	Rtn4rl2		Slc	2	Slc6a5
	Sp9	3.00974	1.98319	18.8122	0.457656	0.686524	0.754017						Ras	3	Rasgef1b
	Dmkn	0.591796	2.20885	18.8343	0.890924	0.516005	0.817394						Pcp	2	Pcp4l1
	Slc35d3	0.283609	2.0972	20.8805	1.56206	2.42632	0.766265						Gpr	2	Gpr6
	Kcnh4	1.35206	1.8899	22.1307	0.240826	0.381393	0.851348						Fox	2	Foxo1
	Serpina9	0.051335	0.383123	24.8376	0.84934	0.581352	0.930151						Egr	2	Egr3
	Dlx5	1.74295	7.26935	26.3111	0	0	0.744863						Rgs	2	Rgs4
	Krt9	5.01083	0.635588	26.5797	0.733784	0.231407	0.800803						Lrr	2	Lrrk2
	Rem2	7.31081	2.63879	27.5841	1.34677	1.65028	0.680572						Dlx	2	Dlx5
	Cd4	0.139997	0.184022	27.9283	0.077583	0.064815	0.983574						Drd	2	Drd1
	Coch	1.82142	4.66615	27.9629	2.19849	3.05258	0.704328
	Dlx6	3.55192	9.08069	28.7536	0.013237	0.04535	0.693781
	Plxnd1	6.86568	4.25779	29.4607	2.7338	2.32561	0.645451
	Nexn	0.546958	2.02912	30.6074	7.45304	5.88392	0.657934
	Tiam2	6.92737	1.8897	30.7311	1.64192	1.50857	0.71972
	Tbc1d8	3.59018	5.80476	30.8964	3.88982	4.41011	0.635843
	Akap5	12.5035	4.14189	32.7334	2.32588	2.83887	0.600133
	Prkcd	9.36627	4.81834	33.3392	4.01016	3.904	0.601379
	Camk4	8.41626	3.61843	33.6301	3.6566	3.86958	0.632252
	Rarb	1.45838	2.74336	35.4709	2.05287	2.10538	0.809267
	Foxo1	10.5871	7.50635	37.8133	3.76888	3.5595	0.597979
	Dclk3	6.97988	7.81019	41.3005	3.37756	4.39542	0.646699
	Ankrd63	5.38701	0.521714	41.6345	0.132731	0.026171	0.872802
	Col6a1	8.04248	6.70068	42.6867	3.37935	2.86552	0.670387
	Rasgef1b	4.93742	6.07219	42.8909	11.4934	9.78057	0.570552
	Six3	1.49783	26.5951	43.032	0.057852	3.06775	0.579551
	Egr3	26.2286	1.40882	43.5746	0.28078	0.487142	0.605372
	Asic4	3.37244	3.66517	44.0604	4.12646	7.71302	0.700066
	Lingo3	12.6875	8.14647	46.8276	5.59367	5.2228	0.596697
	Chrm4	7.20674	2.08607	47.8505	0.54829	1.77245	0.804696
	Gpr6	0.453924	3.04385	48.2063	0.079413	0.558149	0.920993
	Kcnh3	25.9106	1.08244	50.3914	0.23541	0.17167	0.647775
	Pde7b	4.23662	6.63893	51.3701	3.68866	4.84836	0.725744
	Actn2	6.73196	5.64082	53.4068	1.08832	1.00763	0.786834
	Sned1	4.21338	3.73368	58.3133	4.32962	4.20648	0.779627
	Drd1	0.920888	1.27739	59.7483	0.088385	0.336737	0.957939
	Cpne5	5.23089	9.70838	60.852	2.72135	5.85555	0.721267
	Rxrg	1.59918	11.1836	66.2752	1.49376	2.50724	0.79793
	Gabrd	10.1752	0.621301	69.419	0.501965	0.560124	0.854098
	Foxp1	14.2514	6.97107	74.8523	6.50503	5.32425	0.693693
	Bcl11b	37.23	3.68164	77.5809	1.34078	2.07894	0.636367
	Kcnj4	31.7187	4.60758	91.3876	0.078059	0.209672	0.713957
	Rasgrp2	5.11137	23.6357	110.918	25.7414	25.6262	0.580622
	Egr1	43.2396	19.7395	113.225	10.0983	11.4378	0.572594
	Tmem158	29.1138	33.1122	113.396	5.42384	6.97079	0.603118
	Arhgap33	36.7916	31.2458	130.959	12.3983	14.3644	0.580082
	Gnal	20.8569	26.0528	133.861	34.9367	29.6432	0.545591
	Drd2	1.16042	9.6605	140.537	6.06566	8.54322	0.846777
	Rgs4	28.9407	39.6649	147.517	33.3913	22.9025	0.541513
	Tac1	3.47048	62.5379	149.255	11.6465	18.1053	0.609166
	Sez6	50.7209	31.9039	149.344	20.7149	24.7005	0.5384
	Kcnip2	78.1081	16.1279	154.052	3.69196	2.61676	0.605082
	Lrrc10b	33.0694	3.00245	165.937	0.405786	0.482672	0.817837
	Gucy1a3	5.21778	10.192	184.153	55.0636	12.5707	0.689203
	Baiap2	96.0344	25.2498	190.706	8.79353	10.8874	0.574985
	Adora2a	0.874315	0.842888	193.842	0.93559	0.89613	0.982021
	Pde2a	80.4783	35.3919	194.559	14.6558	18.7813	0.565798
	Inf2	37.6282	12.7723	194.996	23.1361	20.6016	0.674414
	Pde10a	11.1525	7.1702	205.711	7.44253	7.36333	0.861293
	Phactr1	61.0768	31.8347	216.196	31.9402	29.0157	0.584214
	Ngef	33.9071	35.4856	224.25	13.2227	15.6796	0.695252
	Ptpn5	37.3125	54.9905	224.492	39.0433	39.0901	0.568438
	Syndig1l	4.13308	10.524	232.942	13.7671	13.5186	0.847417
	Rgs9	4.97416	17.591	240.876	3.61603	6.3982	0.88086
	Dlgap3	117.304	39.3773	254.256	41.4571	40.3398	0.516011
	Gpr88	1.48701	4.23625	286.992	7.17782	0.650212	0.954911
	Adcy5	25.6595	39.6987	299.047	24.8084	25.1652	0.721675
	Scn4b	4.39597	3.91258	314.229	89.948	65.4314	0.657497
	Pcp4l1	33.7996	34.6493	350.103	138.046	109.954	0.525245
	Arpp21	43.5906	23.0979	352.055	11.6938	11.1751	0.797203
	Rasd2	26.2034	27.5417	360.001	10.8102	11.4832	0.825616
	Gng7	56.5586	15.4909	439.502	13.0009	11.179	0.820378
	Pde1b	43.1313	43.5874	453.833	45.9383	43.0349	0.720914
	Fbxl16	289.019	94.9511	601.041	51.4013	54.551	0.550927
	Penk	14.0445	56.3346	1025.94	85.8248	63.4215	0.823674
	Pcp4	139.4	277.618	1098.87	214.135	234.004	0.559498
	Ppp1r1b	33.5205	17.1038	1191.58	24.6706	20.6751	0.925463
HPT	Pitx2	0	14.0244	0.024262	0.013483	0.719976	0.948741
	Bsx	0.083319	12.0034	0.061752	0.019541	0.013777	0.985356
	Fezf1	0.030542	12.5729	0.050426	0.010359	0.002663	0.99258
	Rttn	0.317692	13.014	0.708852	0.488318	0.57406	0.861688
	H2-Q2	0.186223	14.1375	0.558648	0.790573	1.73141	0.812296
	Npvf	0.019379	14.8645	0.07999	0.030999	0.065603	0.986988
	Asb4	0.186831	14.9239	0.334774	1.2125	2.03292	0.798457
	Gpr50	0.283607	15.3163	0.226408	0.336546	0.879877	0.8987
	Foxb1	0.099741	15.5909	0.34549	2.07778	2.08259	0.771961
	Gabre	0.266106	16.3951	0.265873	1.9292	2.68321	0.761165
	Ghrh	0.233354	16.4548	0.308542	0.638126	1.05626	0.880356
	Sytl4	1.20721	17.1127	1.06642	0.771849	0.838593	0.815015
	Magel2	0.475313	22.964	0.722792	2.13111	3.40985	0.773119
	Hdc	0.778741	25.2083	1.52669	0.843773	0.649019	0.869056
	Irs4	0.058503	25.6708	0.207019	1.9672	2.35928	0.848262
	Nkx2-1	2.33219	28.0023	4.6922	1.21229	1.05356	0.750882
	Cited1	1.08866	31.8391	2.01199	5.83775	5.46831	0.688476
	AW551984	0.547123	35.619	0.708595	6.2755	11.8011	0.648192
	Ngb	1.32146	37.7267	1.27496	2.23263	14.6964	0.658957
	Adcyap1	1.36947	39.0983	0.17538	7.67338	10.4824	0.664949
	Tac2	4.03968	40.5882	1.49874	2.9835	1.04733	0.809216
	Arhgap36	0.309902	41.7117	0.424215	8.86501	12.2947	0.655787
	Trh	0.326693	44.2313	3.03761	11.7831	2.96416	0.709485
	Igsf1	3.15213	46.3418	1.69833	9.6661	15.3103	0.60841
	Rprm	16.936	46.5143	5.60505	3.96337	9.035	0.566876
	Gal	0.802855	57.4729	0.858716	7.3265	5.89049	0.794357
	Ecel1	1.12252	59.464	16.3258	16.1562	12.1152	0.565335
	Cbln1	2.55282	67.172	2.81259	14.902	18.0893	0.636528
	Parpbp	0.10783	69.5109	0.11276	0.145345	0.165943	0.992406
	Peg10	2.38712	71.3863	5.3727	16.7448	23.4044	0.5984
	Pomc	1.14105	85.1956	1.95695	2.07553	2.25368	0.919812
	Mmgt1	22.539	93.745	7.37965	9.28264	23.475	0.599311
	unknown	2.02406	94.3469	3.75668	30.9789	30.686	0.583135
	Cdk12	5.92982	122.931	5.69899	4.86873	79.6844	0.561039
	Itih3	5.19659	123.432	6.00444	36.7682	38.3568	0.588449
	Vat1	12.0911	134.73	19.1701	38.6058	46.9767	0.53555
	Cartpt	1.76627	136.947	4.12547	9.72092	5.59302	0.865916
	Gpx3	2.58099	144.259	2.67686	26.1184	28.4015	0.707024
	Baiap3	2.02444	153.924	6.93866	13.5943	33.6643	0.732463
	Zcchc12	10.8856	170.914	35.5389	36.0545	59.6265	0.546017
	Oxt	39.5462	229.803	35.004	40.4673	40.7423	0.596019
	Pmch	0.029421	288.784	0.065498	0.323839	0.321262	0.997444
	Hap1	54.9664	403.928	52.8422	74.8922	110.859	0.579119
	Hcrt	0.312177	436.033	0.210199	0.182794	0.439886	0.997381
	Avp	0.425816	563.015	1.76409	0.06203	0.610923	0.994941
	Nnat	204.712	892.334	123.288	138.515	193.67	0.574765
HPC	Tbr1	15.2081	0.309273	1.71021	0.063525	0.051381	0.876927
	Mas1	16.5476	0.693694	2.77348	0.711976	0.692495	0.772558
	Spink8	16.9975	0.343367	0.523857	0.148242	0.239417	0.931248
	Fezf2	17.3075	1.35814	1.78912	0.012865	0.004408	0.845422
	Nr4a3	19.5578	1.58916	2.74773	0.614864	0.848446	0.771268
	Iqgap2	19.7164	1.19174	4.7084	0.183173	0.264093	0.756467
	Sstr4	21.5126	2.54012	4.29113	0.613706	1.28364	0.711368
	Crlf1	21.7796	1.07074	0.276869	0.456341	0.397045	0.908217
	Fibcd1	29.3457	1.83764	3.51642	1.13837	3.15058	0.752672
	Rasl10a	30.2374	1.85585	7.27954	1.34767	1.45597	0.716927
	Shisa6	31.6784	2.83549	1.93005	6.481	5.24512	0.657636
	Islr2	31.7384	7.10227	12.4005	0.786298	1.24779	0.595744
	Ispd	32.95	4.27036	2.13498	3.58269	4.34642	0.696847
	Adra1d	32.9949	0.266267	1.29332	3.80061	2.39393	0.80971
	Nov	36.452	5.53139	1.39431	0.620986	0.615377	0.817052
	Bhlhe22	36.4776	2.72721	0.651424	3.05947	2.93512	0.795572
	Lhx2	36.7202	6.07152	16.9274	0.211523	2.1025	0.591944
	Prdm8	37.3312	2.24181	0.422157	1.05149	1.34596	0.880606
	Chrm1	43.9094	3.60337	24.8744	0.507991	0.712507	0.596533
	Rtn4rl2	45.2564	0.135178	0.755446	2.044	0.714183	0.92539
	Rtn4r	48.6573	5.28712	4.77612	4.65481	4.94642	0.712178
	C1ql2	49.4329	8.38964	1.25078	9.57531	7.34131	0.650519
	St6galnac5	50.7072	5.38204	14.5543	2.79381	4.1455	0.653587
	3110035E14Rik	51.5255	6.43438	9.58778	10.9587	10.2495	0.58053
	Sprn	53.5934	11.7209	16.7931	4.62627	5.63094	0.580237
	Cnksr2	54.7167	3.92973	30.2358	2.4096	3.05195	0.579972
	Plekhg5	58.242	11.7465	16.8649	9.71235	8.821	0.55265
	Foxg1	73.0123	0.476228	58.6051	0.022829	0.028411	0.552517
	Neurod6	80.4304	0.890273	1.19107	0.942255	1.05377	0.951752
	Ak5	84.934	18.1136	9.91809	12.2599	11.882	0.61947
	Neurod2	86.025	1.07617	1.5769	3.96478	2.56943	0.903507
	Itpka	89.3977	2.88566	62.597	1.00917	1.20928	0.569054
	6330403A02Rik	95.6046	11.0804	31.532	5.50124	4.98505	0.642922
	Kalrn	102.643	6.81848	40.6972	3.4665	4.2345	0.650216
	Adcy1	107.838	3.46498	20.7209	11.3702	10.2015	0.702089
	Mical2	119.456	24.3992	17.9464	10.8923	10.5892	0.651757
	Zbtb18	122.109	12.0522	27.0553	19.2723	16.7298	0.619155
	Arhgef25	126.372	34.0776	23.5971	25.9867	26.4498	0.53438
	Cacng8	142.276	28.5346	41.0393	27.9202	27.7418	0.53185
	Nptx1	143.889	35.2127	9.88216	27.8765	20.8293	0.605365
	Wipf3	153.29	6.93385	69.32	4.35743	4.15694	0.643918
	Enc1	177.717	32.1306	50.7842	11.6737	15.7308	0.616995
	Fam131a	180.388	35.8481	45.8439	16.9984	17.8526	0.607509
	Nell2	184.33	49.6864	65.4208	30.8956	27.196	0.515566
	Fnbp1l	215.041	23.2281	35.9536	7.64604	11.9834	0.7318
	Prkcg	215.207	24.3864	75.8363	5.09098	7.51202	0.656054
	Ptk2b	224.282	7.07787	124.669	1.23381	1.3984	0.625332
	Ddhd1	245.568	85.02	28.1915	17.7814	19.4563	0.620094
	Cck	323.479	25.6175	38.5559	11.9376	16.3992	0.777614
	Alg10b	323.732	85.6986	6.11278	2.54314	3.23465	0.768374
	Ddn	552.38	13.7743	358.173	0.466171	1.0265	0.596639
	Slc17a7	556.998	0.793268	29.1038	20.9996	12.9076	0.897223
	Olfm1	697.085	127.739	83.5473	131.508	102.552	0.610177
	Camk2a	1014.08	126.553	424.879	14.5306	25.4913	0.631615
	Ttr	1134.95	2.35638	638.179	15.5284	1.26839	0.633242
	Nrgn	1260.33	122.266	942.032	6.07997	26.4261	0.534688

## Sheet: Table S2. STR GO annotation
Table S2. STR GO annotation (78 BRSGs)
#category	term ID	term description	observed gene count	background gene count	strength	false discovery rate	matching proteins in your network (labels)
GO Process	GO:0001975	Response to amphetamine	8	38	1.77	6.6e-08	Rgs9,Drd1,Pde1b,Gnal,Rgs4,Drd2,Ppp1r1b,Adora2a
GO Process	GO:0007610	Behavior	19	747	0.85	1.11e-07	Drd1,Pde1b,Ptpn5,Asic4,Camk4,Lrrk2,Penk,Egr1,Drd2,Ppp1r1b,Gpr88,Sez6,Gng7,Adora2a,Foxp1,Adcy5,Rasd2,Six3,Tac1
GO Process	GO:0007626	Locomotory behavior	13	260	1.15	1.11e-07	Drd1,Pde1b,Lrrk2,Penk,Egr1,Drd2,Ppp1r1b,Gpr88,Sez6,Gng7,Adora2a,Adcy5,Rasd2
GO Process	GO:0042391	Regulation of membrane potential	15	487	0.94	7.49e-07	Drd1,Baiap2,Rgs4,Gabrd,Kcnh3,Lrrk2,Scn4b,Actn2,Gpr88,Sez6,Adora2a,Kcnh4,Foxp1,Kcnip2,Tac1
GO Process	GO:0071495	Cellular response to endogenous stimulus	21	1133	0.72	9.61e-07	Col6a1,Rxrg,Rgs9,Drd1,Gnal,Baiap2,Chrm4,Dlx5,Lrrk2,Foxo1,Penk,Rarb,Actn2,Egr1,Drd2,Ppp1r1b,Prkcd,Adcy5,Tac1,Pde2a,Egr3
GO Process	GO:0071417	Cellular response to organonitrogen compound	16	610	0.87	1.22e-06	Col6a1,Rgs9,Drd1,Gnal,Baiap2,Chrm4,Lrrk2,Foxo1,Penk,Actn2,Egr1,Drd2,Ppp1r1b,Prkcd,Adcy5,Pde2a
GO Process	GO:0021756	Striatum development	6	24	1.85	1.84e-06	Drd1,Lrrk2,Rarb,Bcl11b,Drd2,Foxp1
GO Process	GO:0099537	Trans-synaptic signaling	13	397	0.96	3.67e-06	Drd1,Gabrd,Chrm4,Camk4,Lrrk2,Penk,Drd2,Sez6,Adora2a,Rasd2,Tac1,Gucy1a1,Egr3
GO Process	GO:0010243	Response to organonitrogen compound	19	1070	0.7	7.2e-06	Col6a1,Rgs9,Drd1,Pde1b,Gnal,Baiap2,Rgs4,Chrm4,Lrrk2,Foxo1,Penk,Actn2,Egr1,Drd2,Ppp1r1b,Adora2a,Prkcd,Adcy5,Pde2a
GO Process	GO:0023052	Signaling	46	6002	0.33	7.2e-06	Plxnd1,Rxrg,Rgs9,Drd1,Pde1b,Cd4,Gnal,Baiap2,Rgs4,Gabrd,Rasgef1b,Ptpn5,Chrm4,Camk4,Dlx5,Lrrk2,Foxo1,Gpr6,Scn4b,Pcp4,Penk,Ngef,Rarb,Actn2,Egr1,Tiam2,Drd2,Ppp1r1b,Pde10a,Gpr88,Sez6,Gng7,Adora2a,Dlgap3,Dclk3,Prkcd,Rasgrp2,Adcy5,Akap5,Rasd2,Pde7b,Tac1,Gucy1a1,Arhgap33,Pde2a,Egr3
GO Process	GO:0071869	Response to catecholamine	8	102	1.34	7.2e-06	Rgs9,Drd1,Gnal,Chrm4,Lrrk2,Penk,Drd2,Adcy5
GO Process	GO:0071407	Cellular response to organic cyclic compound	14	540	0.86	7.98e-06	Rxrg,Rgs9,Drd1,Gnal,Chrm4,Lrrk2,Foxo1,Penk,Egr1,Drd2,Ppp1r1b,Foxp1,Adcy5,Pde2a
GO Process	GO:0007268	Chemical synaptic transmission	12	379	0.95	1.16e-05	Drd1,Gabrd,Chrm4,Camk4,Lrrk2,Penk,Drd2,Sez6,Adora2a,Rasd2,Tac1,Egr3
GO Process	GO:1903351	Cellular response to dopamine	7	81	1.38	2.19e-05	Rgs9,Drd1,Gnal,Chrm4,Lrrk2,Drd2,Adcy5
GO Process	GO:0007154	Cell communication	45	6128	0.31	2.93e-05	Plxnd1,Rxrg,Rgs9,Drd1,Pde1b,Cd4,Gnal,Baiap2,Rgs4,Gabrd,Rasgef1b,Ptpn5,Chrm4,Camk4,Dlx5,Lrrk2,Foxo1,Gpr6,Scn4b,Pcp4,Penk,Ngef,Rarb,Actn2,Egr1,Tiam2,Drd2,Ppp1r1b,Pde10a,Gpr88,Sez6,Gng7,Adora2a,Dclk3,Prkcd,Rasgrp2,Adcy5,Akap5,Rasd2,Pde7b,Tac1,Gucy1a1,Arhgap33,Pde2a,Egr3
GO Process	GO:0007165	Signal transduction	43	5688	0.33	3.29e-05	Plxnd1,Rxrg,Rgs9,Drd1,Pde1b,Cd4,Gnal,Baiap2,Rgs4,Gabrd,Rasgef1b,Ptpn5,Chrm4,Camk4,Dlx5,Lrrk2,Foxo1,Gpr6,Pcp4,Penk,Ngef,Rarb,Actn2,Egr1,Tiam2,Drd2,Ppp1r1b,Pde10a,Gpr88,Sez6,Gng7,Adora2a,Dclk3,Prkcd,Rasgrp2,Adcy5,Akap5,Rasd2,Pde7b,Tac1,Gucy1a1,Arhgap33,Pde2a
GO Process	GO:0050804	Modulation of chemical synaptic transmission	13	541	0.83	4.47e-05	Drd1,Gnal,Baiap2,Rgs4,Ptpn5,Lrrk2,Penk,Egr1,Drd2,Adora2a,Dlgap3,Akap5,Tac1
GO Process	GO:0050790	Regulation of catalytic activity	26	2369	0.49	5.46e-05	Plxnd1,Rgs9,Drd1,Cd4,Gnal,Rgs4,Rasgef1b,Ptpn5,Chrm4,Tbc1d8,Lrrk2,Serpina9,Pcp4,Ngef,Egr1,Sh3rf2,Tiam2,Drd2,Ppp1r1b,Gng7,Adora2a,Prkcd,Rasgrp2,Akap5,Phactr1,Arhgap33
GO Process	GO:0007188	Adenylate cyclase-modulating G protein-coupled receptor signaling pathway	9	221	1.06	6.56e-05	Drd1,Gnal,Chrm4,Gpr6,Drd2,Adora2a,Adcy5,Akap5,Pde2a
GO Process	GO:0007212	Dopamine receptor signaling pathway	5	29	1.68	6.56e-05	Rgs9,Drd1,Gnal,Drd2,Adcy5
GO Process	GO:1900273	Positive regulation of long-term synaptic potentiation	5	30	1.67	7.19e-05	Drd1,Ptpn5,Drd2,Adora2a,Akap5
GO Process	GO:0065008	Regulation of biological quality	34	3943	0.38	8.18e-05	Drd1,Pde1b,Cd4,Gnal,Baiap2,Rgs4,Gabrd,Ptpn5,Kcnh3,Lrrk2,Foxo1,Gpr6,Slc35d3,Scn4b,Penk,Ngef,Actn2,Egr1,Drd2,Ppp1r1b,Gpr88,Sez6,Inf2,Adora2a,Kcnh4,Prkcd,Foxp1,Adcy5,Akap5,Kcnip2,Tac1,Gucy1a1,Arhgap33,Pde2a
GO Process	GO:0048167	Regulation of synaptic plasticity	9	239	1.02	0.00011	Drd1,Gnal,Baiap2,Ptpn5,Penk,Egr1,Drd2,Adora2a,Akap5
GO Process	GO:0099565	Chemical synaptic transmission, postsynaptic	7	118	1.22	0.00014	Drd1,Gabrd,Chrm4,Lrrk2,Drd2,Sez6,Adora2a
GO Process	GO:0071310	Cellular response to organic substance	24	2191	0.49	0.00017	Col6a1,Rxrg,Rgs9,Drd1,Pde1b,Cd4,Gnal,Baiap2,Chrm4,Dlx5,Lrrk2,Foxo1,Penk,Rarb,Actn2,Egr1,Drd2,Ppp1r1b,Prkcd,Foxp1,Adcy5,Tac1,Pde2a,Egr3
GO Process	GO:0034762	Regulation of transmembrane transport	13	641	0.75	0.0002	Rgs9,Drd1,Cd4,Rgs4,Kcnh3,Scn4b,Actn2,Drd2,Kcnj4,Kcnh4,Prkcd,Akap5,Kcnip2
GO Process	GO:0014070	Response to organic cyclic compound	16	1008	0.65	0.00021	Rxrg,Rgs9,Drd1,Gnal,Rgs4,Chrm4,Lrrk2,Foxo1,Penk,Egr1,Drd2,Ppp1r1b,Adora2a,Foxp1,Adcy5,Pde2a
GO Process	GO:0043270	Positive regulation of ion transport	10	345	0.91	0.00021	Rgs9,Drd1,Cd4,Scn4b,Pcp4,Actn2,Drd2,Adora2a,Akap5,Kcnip2
GO Process	GO:0043279	Response to alkaloid	7	128	1.19	0.00021	Drd1,Gnal,Rgs4,Penk,Drd2,Ppp1r1b,Adora2a
GO Process	GO:0034765	Regulation of ion transmembrane transport	12	543	0.79	0.00022	Rgs9,Drd1,Cd4,Rgs4,Kcnh3,Scn4b,Actn2,Drd2,Kcnj4,Kcnh4,Akap5,Kcnip2
GO Process	GO:0065009	Regulation of molecular function	29	3149	0.41	0.00022	Plxnd1,Rgs9,Drd1,Cd4,Gnal,Rgs4,Rasgef1b,Ptpn5,Chrm4,Tbc1d8,Lrrk2,Serpina9,Scn4b,Pcp4,Ngef,Actn2,Egr1,Sh3rf2,Tiam2,Drd2,Ppp1r1b,Gng7,Adora2a,Dlgap3,Prkcd,Rasgrp2,Akap5,Phactr1,Arhgap33
GO Process	GO:1901701	Cellular response to oxygen-containing compound	17	1154	0.62	0.00022	Col6a1,Rgs9,Drd1,Gnal,Baiap2,Chrm4,Lrrk2,Foxo1,Penk,Actn2,Egr1,Drd2,Ppp1r1b,Prkcd,Foxp1,Adcy5,Pde2a
GO Process	GO:0007267	Cell-cell signaling	15	909	0.66	0.00027	Drd1,Gabrd,Chrm4,Camk4,Lrrk2,Foxo1,Scn4b,Penk,Drd2,Sez6,Adora2a,Rasd2,Tac1,Gucy1a1,Egr3
GO Process	GO:0043269	Regulation of ion transport	14	784	0.7	0.00027	Rgs9,Drd1,Cd4,Rgs4,Kcnh3,Scn4b,Pcp4,Actn2,Drd2,Kcnj4,Adora2a,Kcnh4,Akap5,Kcnip2
GO Process	GO:0009187	Cyclic nucleotide metabolic process	5	44	1.5	0.00029	Pde10a,Adcy5,Pde7b,Gucy1a1,Pde2a
GO Process	GO:0001963	Synaptic transmission, dopaminergic	4	18	1.79	0.00034	Drd1,Drd2,Adora2a,Rasd2
GO Process	GO:0051716	Cellular response to stimulus	48	7536	0.25	0.00034	Col6a1,Plxnd1,Rxrg,Rgs9,Drd1,Pde1b,Cd4,Cpne5,Gnal,Baiap2,Rgs4,Gabrd,Rasgef1b,Ptpn5,Chrm4,Camk4,Dlx5,Lrrk2,Foxo1,Gpr6,Pcp4,Penk,Ngef,Rarb,Actn2,Egr1,Tiam2,Drd2,Ppp1r1b,Pde10a,Gpr88,Sez6,Gng7,Adora2a,Arpp21,Dclk3,Prkcd,Foxp1,Rasgrp2,Adcy5,Akap5,Rasd2,Pde7b,Tac1,Gucy1a1,Arhgap33,Pde2a,Egr3
GO Process	GO:0051049	Regulation of transport	22	1998	0.49	0.00041	Rgs9,Drd1,Cd4,Rgs4,Ptpn5,Kcnh3,Camk4,Lrrk2,Foxo1,Slc35d3,Scn4b,Pcp4,Actn2,Drd2,Kcnj4,Adora2a,Kcnh4,Prkcd,Adcy5,Akap5,Kcnip2,Tac1
GO Process	GO:0021537	Telencephalon development	9	300	0.92	0.00047	Drd1,Dlx5,Lrrk2,Rarb,Bcl11b,Drd2,Foxp1,Phactr1,Six3
GO Process	GO:0051050	Positive regulation of transport	16	1101	0.61	0.00049	Rgs9,Drd1,Cd4,Ptpn5,Camk4,Lrrk2,Slc35d3,Scn4b,Pcp4,Actn2,Drd2,Adora2a,Prkcd,Akap5,Kcnip2,Tac1
GO Process	GO:0045761	Regulation of adenylate cyclase activity	5	52	1.43	0.00054	Drd1,Gnal,Drd2,Gng7,Akap5
GO Process	GO:0070887	Cellular response to chemical stimulus	26	2827	0.41	0.00089	Col6a1,Rxrg,Rgs9,Drd1,Pde1b,Cd4,Cpne5,Gnal,Baiap2,Chrm4,Dlx5,Lrrk2,Foxo1,Penk,Rarb,Actn2,Egr1,Drd2,Ppp1r1b,Prkcd,Foxp1,Rasgrp2,Adcy5,Tac1,Pde2a,Egr3
GO Process	GO:0035556	Intracellular signal transduction	18	1493	0.53	0.0013	Rgs9,Drd1,Cd4,Baiap2,Rasgef1b,Camk4,Lrrk2,Tiam2,Drd2,Ppp1r1b,Dclk3,Prkcd,Rasgrp2,Adcy5,Pde7b,Gucy1a1,Arhgap33,Pde2a
GO Process	GO:0044057	Regulation of system process	12	665	0.7	0.0013	Drd1,Baiap2,Rgs4,Lrrk2,Foxo1,Scn4b,Drd2,Adora2a,Dlgap3,Foxp1,Tac1,Gucy1a1
GO Process	GO:0032501	Multicellular organismal process	48	7908	0.23	0.0014	Col6a1,Plxnd1,Rxrg,Rgs9,Drd1,Pde1b,Cd4,Gnal,Baiap2,Rgs4,Gabrd,Ptpn5,Nexn,Chrm4,Asic4,Camk4,Dlx5,Lrrk2,Krt9,Foxo1,Slc35d3,Scn4b,Penk,Ngef,Rarb,Actn2,Bcl11b,Egr1,Drd2,Ppp1r1b,Gpr88,Sp9,Sez6,Gng7,Adora2a,Foxp1,Adcy5,Akap5,Phactr1,Rasd2,Dlx6,Kcnip2,Coch,Six3,Tac1,Gucy1a1,Pde2a,Egr3
GO Process	GO:0007399	Nervous system development	22	2190	0.45	0.0015	Plxnd1,Rxrg,Rgs9,Drd1,Baiap2,Rgs4,Nexn,Dlx5,Lrrk2,Penk,Ngef,Rarb,Bcl11b,Drd2,Sez6,Adora2a,Foxp1,Akap5,Phactr1,Kcnip2,Six3,Egr3
GO Process	GO:0032879	Regulation of localization	23	2366	0.43	0.0015	Rgs9,Drd1,Cd4,Rgs4,Ptpn5,Kcnh3,Camk4,Lrrk2,Foxo1,Slc35d3,Scn4b,Pcp4,Actn2,Drd2,Kcnj4,Adora2a,Kcnh4,Dclk3,Prkcd,Adcy5,Akap5,Kcnip2,Tac1
GO Process	GO:0010959	Regulation of metal ion transport	10	462	0.78	0.0017	Rgs9,Drd1,Cd4,Rgs4,Scn4b,Actn2,Drd2,Adora2a,Akap5,Kcnip2
GO Process	GO:0007193	Adenylate cyclase-inhibiting G protein-coupled receptor signaling pathway	5	73	1.28	0.002	Chrm4,Drd2,Adcy5,Akap5,Pde2a
GO Process	GO:0043087	Regulation of GTPase activity	9	371	0.83	0.002	Plxnd1,Rgs9,Rgs4,Rasgef1b,Tbc1d8,Lrrk2,Ngef,Tiam2,Rasgrp2
GO Process	GO:0043278	Response to morphine	4	32	1.54	0.002	Rgs4,Penk,Drd2,Ppp1r1b
GO Process	GO:0050896	Response to stimulus	52	9122	0.2	0.002	Col6a1,Plxnd1,Rxrg,Rgs9,Drd1,Pde1b,Cd4,Cpne5,Gnal,Baiap2,Rgs4,Gabrd,Rasgef1b,Ptpn5,Nexn,Chrm4,Asic4,Camk4,Dlx5,Lrrk2,Foxo1,Gpr6,Pcp4,Penk,Ngef,Rarb,Actn2,Bcl11b,Egr1,Tiam2,Drd2,Ppp1r1b,Pde10a,Gpr88,Sez6,Gng7,Adora2a,Arpp21,Dclk3,Prkcd,Foxp1,Rasgrp2,Adcy5,Akap5,Rasd2,Coch,Pde7b,Tac1,Gucy1a1,Arhgap33,Pde2a,Egr3
GO Process	GO:1901700	Response to oxygen-containing compound	19	1763	0.48	0.0026	Col6a1,Rxrg,Rgs9,Drd1,Gnal,Baiap2,Rgs4,Chrm4,Lrrk2,Foxo1,Penk,Actn2,Egr1,Drd2,Ppp1r1b,Prkcd,Foxp1,Adcy5,Pde2a
GO Process	GO:0007191	Adenylate cyclase-activating dopamine receptor signaling pathway	3	10	1.92	0.0027	Drd1,Gnal,Adcy5
GO Process	GO:0010646	Regulation of cell communication	28	3447	0.36	0.0027	Rgs9,Drd1,Cd4,Gnal,Baiap2,Rgs4,Ptpn5,Dlx5,Lrrk2,Foxo1,Penk,Egr1,Sh3rf2,Drd2,Pde10a,Sez6,Inf2,Adora2a,Dlgap3,Prkcd,Foxp1,Adcy5,Akap5,Rasd2,Six3,Tac1,Gucy1a1,Pde2a
GO Process	GO:0022008	Neurogenesis	17	1448	0.52	0.0027	Plxnd1,Rxrg,Drd1,Baiap2,Nexn,Dlx5,Lrrk2,Penk,Rarb,Bcl11b,Drd2,Adora2a,Foxp1,Akap5,Phactr1,Kcnip2,Six3
GO Process	GO:0023051	Regulation of signaling	28	3456	0.36	0.0027	Rgs9,Drd1,Cd4,Gnal,Baiap2,Rgs4,Ptpn5,Dlx5,Lrrk2,Foxo1,Penk,Egr1,Sh3rf2,Drd2,Pde10a,Sez6,Inf2,Adora2a,Dlgap3,Prkcd,Foxp1,Adcy5,Akap5,Rasd2,Six3,Tac1,Gucy1a1,Pde2a
GO Process	GO:0060322	Head development	13	868	0.62	0.0027	Drd1,Baiap2,Rgs4,Dlx5,Lrrk2,Rarb,Bcl11b,Drd2,Sez6,Foxp1,Phactr1,Dlx6,Six3
GO Process	GO:0097011	Cellular response to granulocyte macrophage colony-stimulating factor stimulus	3	10	1.92	0.0027	Pde1b,Cd4,Pde2a
GO Process	GO:0007189	Adenylate cyclase-activating G protein-coupled receptor signaling pathway	6	140	1.08	0.0028	Drd1,Gnal,Gpr6,Drd2,Adora2a,Adcy5
GO Process	GO:0060159	Regulation of dopamine receptor signaling pathway	3	11	1.88	0.0032	Rgs4,Lrrk2,Drd2
GO Process	GO:0030154	Cell differentiation	30	3918	0.33	0.0033	Col6a1,Plxnd1,Rxrg,Drd1,Pde1b,Cd4,Cpne5,Baiap2,Nexn,Camk4,Dlx5,Lrrk2,Krt9,Foxo1,Penk,Ngef,Rarb,Actn2,Bcl11b,Egr1,Drd2,Adora2a,Foxp1,Akap5,Phactr1,Dlx6,Kcnip2,Dmkn,Six3,Pde2a
GO Process	GO:0043085	Positive regulation of catalytic activity	15	1183	0.55	0.0036	Rgs9,Drd1,Cd4,Gnal,Rgs4,Rasgef1b,Tbc1d8,Lrrk2,Ngef,Egr1,Tiam2,Drd2,Prkcd,Rasgrp2,Akap5
GO Process	GO:1904062	Regulation of cation transmembrane transport	9	420	0.78	0.0041	Rgs9,Drd1,Cd4,Rgs4,Scn4b,Actn2,Drd2,Akap5,Kcnip2
GO Process	GO:0001662	Behavioral fear response	4	43	1.42	0.0045	Drd1,Asic4,Penk,Gng7
GO Process	GO:0031400	Negative regulation of protein modification process	10	543	0.71	0.0049	Drd1,Ptpn5,Lrrk2,Pcp4,Sh3rf2,Drd2,Ppp1r1b,Adora2a,Prkcd,Rasd2
GO Process	GO:0007204	Positive regulation of cytosolic calcium ion concentration	7	241	0.91	0.0052	Drd1,Cd4,Gpr6,Drd2,Adcy5,Akap5,Tac1
GO Process	GO:0007616	Long-term memory	4	45	1.4	0.0052	Camk4,Egr1,Drd2,Tac1
GO Process	GO:0009214	Cyclic nucleotide catabolic process	3	14	1.78	0.0052	Pde10a,Pde7b,Pde2a
GO Process	GO:0051336	Regulation of hydrolase activity	14	1079	0.56	0.0052	Plxnd1,Rgs9,Rgs4,Rasgef1b,Tbc1d8,Lrrk2,Serpina9,Ngef,Tiam2,Drd2,Ppp1r1b,Adora2a,Prkcd,Rasgrp2
GO Process	GO:0048666	Neuron development	13	943	0.59	0.0053	Plxnd1,Drd1,Baiap2,Nexn,Dlx5,Lrrk2,Bcl11b,Drd2,Adora2a,Foxp1,Akap5,Phactr1,Kcnip2
GO Process	GO:0007611	Learning or memory	8	337	0.82	0.0054	Drd1,Pde1b,Camk4,Egr1,Drd2,Ppp1r1b,Gpr88,Tac1
GO Process	GO:0007420	Brain development	12	810	0.62	0.0055	Drd1,Baiap2,Rgs4,Dlx5,Lrrk2,Rarb,Bcl11b,Drd2,Sez6,Foxp1,Phactr1,Six3
GO Process	GO:0050808	Synapse organization	8	338	0.82	0.0055	Plxnd1,Drd1,Baiap2,Lrrk2,Ngef,Drd2,Sez6,Dlgap3
GO Process	GO:0043086	Negative regulation of catalytic activity	12	814	0.62	0.0056	Drd1,Ptpn5,Lrrk2,Serpina9,Pcp4,Sh3rf2,Drd2,Ppp1r1b,Adora2a,Prkcd,Akap5,Phactr1
GO Process	GO:0010033	Response to organic substance	26	3234	0.35	0.0057	Col6a1,Rxrg,Rgs9,Drd1,Pde1b,Cd4,Gnal,Baiap2,Rgs4,Chrm4,Dlx5,Lrrk2,Foxo1,Penk,Rarb,Actn2,Egr1,Drd2,Ppp1r1b,Adora2a,Prkcd,Foxp1,Adcy5,Tac1,Pde2a,Egr3
GO Process	GO:0010975	Regulation of neuron projection development	10	562	0.7	0.0057	Plxnd1,Baiap2,Ptpn5,Lrrk2,Pcp4,Ngef,Tiam2,Sez6,Akap5,Arhgap33
GO Process	GO:0035815	Positive regulation of renal sodium excretion	3	15	1.75	0.0057	Drd2,Adora2a,Tac1
GO Process	GO:0007275	Multicellular organism development	32	4513	0.3	0.0058	Col6a1,Plxnd1,Rxrg,Rgs9,Drd1,Pde1b,Cd4,Baiap2,Rgs4,Nexn,Camk4,Dlx5,Lrrk2,Foxo1,Penk,Ngef,Rarb,Actn2,Bcl11b,Egr1,Drd2,Sp9,Sez6,Adora2a,Foxp1,Akap5,Phactr1,Dlx6,Kcnip2,Six3,Pde2a,Egr3
GO Process	GO:0007613	Memory	6	168	1	0.0058	Drd1,Camk4,Egr1,Drd2,Ppp1r1b,Tac1
GO Process	GO:0033555	Multicellular organismal response to stress	5	100	1.15	0.0058	Drd1,Asic4,Penk,Gng7,Tac1
GO Process	GO:0048699	Generation of neurons	15	1259	0.52	0.0058	Plxnd1,Rxrg,Drd1,Baiap2,Nexn,Dlx5,Lrrk2,Bcl11b,Drd2,Adora2a,Foxp1,Akap5,Phactr1,Kcnip2,Six3
GO Process	GO:0050794	Regulation of cellular process	61	12265	0.14	0.0063	Plxnd1,Rxrg,Rgs9,Drd1,Pde1b,Cd4,Cpne5,Gnal,Baiap2,Rgs4,Gabrd,Rasgef1b,Ptpn5,Nexn,Kcnh3,Chrm4,Camk4,Dlx5,Lrrk2,Foxo1,Gpr6,Slc35d3,Scn4b,Pcp4,Penk,Ngef,Rarb,Actn2,Bcl11b,Egr1,Sh3rf2,Tiam2,Drd2,Ppp1r1b,Pde10a,Gpr88,Sp9,Sez6,Kcnj4,Gng7,Inf2,Adora2a,Dlgap3,Kcnh4,Dclk3,Prkcd,Foxp1,Rasgrp2,Adcy5,Akap5,Phactr1,Rasd2,Dlx6,Kcnip2,Pde7b,Six3,Tac1,Gucy1a1,Arhgap33,Pde2a,Egr3
GO Process	GO:0051223	Regulation of protein transport	10	580	0.68	0.0068	Ptpn5,Camk4,Lrrk2,Foxo1,Slc35d3,Drd2,Adora2a,Prkcd,Adcy5,Akap5
GO Process	GO:0044093	Positive regulation of molecular function	17	1615	0.47	0.0073	Plxnd1,Rgs9,Drd1,Cd4,Gnal,Rgs4,Rasgef1b,Tbc1d8,Lrrk2,Ngef,Actn2,Egr1,Tiam2,Drd2,Prkcd,Rasgrp2,Akap5
GO Process	GO:0050806	Positive regulation of synaptic transmission	6	178	0.97	0.0074	Drd1,Ptpn5,Drd2,Adora2a,Akap5,Tac1
GO Process	GO:0009314	Response to radiation	9	477	0.72	0.0083	Rgs9,Drd1,Pde1b,Penk,Egr1,Drd2,Ppp1r1b,Gpr88,Prkcd
GO Process	GO:0050789	Regulation of biological process	63	13021	0.13	0.0086	Plxnd1,Rxrg,Rgs9,Drd1,Pde1b,Cd4,Cpne5,Gnal,Baiap2,Rgs4,Gabrd,Rasgef1b,Ptpn5,Nexn,Kcnh3,Chrm4,Camk4,Dlx5,Lrrk2,Foxo1,Gpr6,Serpina9,Slc35d3,Scn4b,Pcp4,Penk,Ngef,Rarb,Actn2,Bcl11b,Egr1,Sh3rf2,Tiam2,Drd2,Ppp1r1b,Pde10a,Gpr88,Sp9,Sez6,Kcnj4,Gng7,Inf2,Adora2a,Dlgap3,Kcnh4,Dclk3,Prkcd,Foxp1,Rasgrp2,Adcy5,Akap5,Phactr1,Rasd2,Dlx6,Kcnip2,Coch,Pde7b,Six3,Tac1,Gucy1a1,Arhgap33,Pde2a,Egr3
GO Process	GO:0043547	Positive regulation of GTPase activity	7	275	0.85	0.0094	Rgs9,Rgs4,Rasgef1b,Tbc1d8,Ngef,Tiam2,Rasgrp2
GO Process	GO:0061001	Regulation of dendritic spine morphogenesis	4	58	1.29	0.0099	Baiap2,Lrrk2,Ngef,Arhgap33
GO Process	GO:0030182	Neuron differentiation	14	1180	0.52	0.01	Plxnd1,Rxrg,Drd1,Baiap2,Nexn,Dlx5,Lrrk2,Bcl11b,Drd2,Adora2a,Foxp1,Akap5,Phactr1,Kcnip2
GO Process	GO:0034764	Positive regulation of transmembrane transport	7	279	0.85	0.01	Rgs9,Drd1,Cd4,Actn2,Prkcd,Akap5,Kcnip2
GO Process	GO:0043266	Regulation of potassium ion transport	5	116	1.08	0.01	Rgs4,Actn2,Drd2,Akap5,Kcnip2
GO Process	GO:0050793	Regulation of developmental process	23	2777	0.37	0.0102	Plxnd1,Rxrg,Cd4,Cpne5,Baiap2,Rgs4,Dlx5,Lrrk2,Foxo1,Pcp4,Ngef,Rarb,Bcl11b,Tiam2,Drd2,Sez6,Inf2,Foxp1,Akap5,Coch,Six3,Arhgap33,Egr3
GO Process	GO:0007612	Learning	6	193	0.94	0.0104	Drd1,Pde1b,Drd2,Ppp1r1b,Gpr88,Tac1
GO Process	GO:0046068	cGMP metabolic process	3	21	1.6	0.0111	Pde10a,Gucy1a1,Pde2a
GO Process	GO:0048148	Behavioral response to cocaine	3	21	1.6	0.0111	Drd1,Drd2,Ppp1r1b
GO Process	GO:0099563	Modification of synaptic structure	3	21	1.6	0.0111	Drd1,Baiap2,Dlgap3
GO Process	GO:0032388	Positive regulation of intracellular transport	6	197	0.93	0.0112	Ptpn5,Camk4,Slc35d3,Actn2,Prkcd,Akap5
GO Process	GO:1904064	Positive regulation of cation transmembrane transport	6	198	0.93	0.0115	Rgs9,Drd1,Cd4,Actn2,Akap5,Kcnip2
GO Process	GO:0120035	Regulation of plasma membrane bounded cell projection organization	11	766	0.6	0.0118	Plxnd1,Baiap2,Ptpn5,Lrrk2,Pcp4,Ngef,Tiam2,Sez6,Prkcd,Akap5,Arhgap33
GO Process	GO:1905114	Cell surface receptor signaling pathway involved in cell-cell signaling	8	395	0.75	0.0118	Drd1,Gabrd,Chrm4,Lrrk2,Foxo1,Drd2,Sez6,Adora2a
GO Process	GO:0008306	Associative learning	5	123	1.06	0.0119	Drd1,Pde1b,Drd2,Ppp1r1b,Tac1
GO Process	GO:0046058	cAMP metabolic process	3	22	1.58	0.0119	Pde10a,Adcy5,Pde7b
GO Process	GO:0060548	Negative regulation of cell death	14	1216	0.51	0.0124	Plxnd1,Drd1,Lrrk2,Foxo1,Pcp4,Bcl11b,Sh3rf2,Drd2,Adora2a,Prkcd,Foxp1,Tac1,Pde2a,Egr3
GO Process	GO:0007417	Central nervous system development	13	1067	0.53	0.0128	Drd1,Baiap2,Rgs4,Dlx5,Lrrk2,Rarb,Bcl11b,Drd2,Sez6,Adora2a,Foxp1,Phactr1,Six3
GO Process	GO:0009628	Response to abiotic stimulus	14	1221	0.51	0.0128	Rgs9,Drd1,Pde1b,Foxo1,Penk,Egr1,Drd2,Ppp1r1b,Gpr88,Arpp21,Prkcd,Tac1,Gucy1a1,Pde2a
GO Process	GO:0010738	Regulation of protein kinase A signaling	3	23	1.56	0.0129	Lrrk2,Pde10a,Akap5
GO Process	GO:0042220	Response to cocaine	4	66	1.23	0.0135	Drd1,Rgs4,Drd2,Ppp1r1b
GO Process	GO:0048731	System development	29	4105	0.3	0.0135	Plxnd1,Rxrg,Rgs9,Drd1,Pde1b,Cd4,Baiap2,Rgs4,Nexn,Camk4,Dlx5,Lrrk2,Foxo1,Penk,Ngef,Rarb,Actn2,Bcl11b,Egr1,Drd2,Sez6,Adora2a,Foxp1,Akap5,Phactr1,Kcnip2,Six3,Pde2a,Egr3
GO Process	GO:0048812	Neuron projection morphogenesis	9	525	0.68	0.0136	Plxnd1,Nexn,Dlx5,Lrrk2,Bcl11b,Drd2,Adora2a,Foxp1,Phactr1
GO Process	GO:0051924	Regulation of calcium ion transport	7	302	0.81	0.0136	Rgs9,Drd1,Cd4,Rgs4,Drd2,Adora2a,Akap5
GO Process	GO:0060341	Regulation of cellular localization	13	1088	0.52	0.0146	Cd4,Ptpn5,Camk4,Lrrk2,Foxo1,Slc35d3,Actn2,Drd2,Adora2a,Dclk3,Prkcd,Adcy5,Akap5
GO Process	GO:0008542	Visual learning	4	72	1.19	0.0176	Drd1,Pde1b,Drd2,Ppp1r1b
GO Process	GO:0034330	Cell junction organization	9	547	0.66	0.0176	Plxnd1,Drd1,Baiap2,Lrrk2,Ngef,Actn2,Drd2,Sez6,Dlgap3
GO Process	GO:0032989	Cellular component morphogenesis	10	678	0.62	0.0177	Plxnd1,Nexn,Dlx5,Lrrk2,Actn2,Bcl11b,Drd2,Adora2a,Foxp1,Phactr1
GO Process	GO:0045187	Regulation of circadian sleep/wake cycle, sleep	3	27	1.49	0.018	Drd1,Drd2,Adora2a
GO Process	GO:0032880	Regulation of protein localization	12	976	0.54	0.0199	Ptpn5,Camk4,Lrrk2,Foxo1,Slc35d3,Actn2,Drd2,Adora2a,Dclk3,Prkcd,Adcy5,Akap5
GO Process	GO:0060160	Negative regulation of dopamine receptor signaling pathway	2	4	2.15	0.02	Rgs4,Drd2
GO Process	GO:0019932	Second-messenger-mediated signaling	6	231	0.86	0.0213	Drd1,Cd4,Lrrk2,Pde7b,Gucy1a1,Pde2a
GO Process	GO:0046824	Positive regulation of nucleocytoplasmic transport	4	77	1.16	0.0213	Ptpn5,Camk4,Prkcd,Akap5
GO Process	GO:0065007	Biological regulation	64	13744	0.12	0.0213	Plxnd1,Rxrg,Rgs9,Drd1,Pde1b,Cd4,Cpne5,Gnal,Baiap2,Rgs4,Gabrd,Rasgef1b,Ptpn5,Nexn,Kcnh3,Chrm4,Camk4,Tbc1d8,Dlx5,Lrrk2,Foxo1,Gpr6,Serpina9,Slc35d3,Scn4b,Pcp4,Penk,Ngef,Rarb,Actn2,Bcl11b,Egr1,Sh3rf2,Tiam2,Drd2,Ppp1r1b,Pde10a,Gpr88,Sp9,Sez6,Kcnj4,Gng7,Inf2,Adora2a,Dlgap3,Kcnh4,Dclk3,Prkcd,Foxp1,Rasgrp2,Adcy5,Akap5,Phactr1,Rasd2,Dlx6,Kcnip2,Coch,Pde7b,Six3,Tac1,Gucy1a1,Arhgap33,Pde2a,Egr3
GO Process	GO:0009416	Response to light stimulus	7	336	0.77	0.023	Rgs9,Drd1,Pde1b,Drd2,Ppp1r1b,Gpr88,Prkcd
GO Process	GO:0033157	Regulation of intracellular protein transport	6	235	0.85	0.023	Ptpn5,Camk4,Lrrk2,Slc35d3,Prkcd,Akap5
GO Process	GO:0051345	Positive regulation of hydrolase activity	9	582	0.64	0.0249	Rgs9,Rgs4,Rasgef1b,Tbc1d8,Lrrk2,Ngef,Tiam2,Prkcd,Rasgrp2
GO Process	GO:0090316	Positive regulation of intracellular protein transport	5	153	0.96	0.0253	Ptpn5,Camk4,Slc35d3,Prkcd,Akap5
GO Process	GO:0007195	Adenylate cyclase-inhibiting dopamine receptor signaling pathway	2	5	2.05	0.0257	Drd2,Adcy5
GO Process	GO:0009966	Regulation of signal transduction	23	3013	0.33	0.0257	Rgs9,Cd4,Baiap2,Rgs4,Ptpn5,Dlx5,Lrrk2,Foxo1,Egr1,Sh3rf2,Drd2,Pde10a,Sez6,Inf2,Adora2a,Dlgap3,Prkcd,Foxp1,Akap5,Rasd2,Six3,Gucy1a1,Pde2a
GO Process	GO:0045936	Negative regulation of phosphate metabolic process	8	460	0.69	0.0257	Drd1,Ptpn5,Lrrk2,Pcp4,Drd2,Ppp1r1b,Adora2a,Prkcd
GO Process	GO:0046069	cGMP catabolic process	2	5	2.05	0.0257	Pde10a,Pde2a
GO Process	GO:0010941	Regulation of cell death	17	1869	0.41	0.0272	Plxnd1,Drd1,Ptpn5,Lrrk2,Foxo1,Pcp4,Rarb,Bcl11b,Egr1,Sh3rf2,Drd2,Adora2a,Prkcd,Foxp1,Tac1,Pde2a,Egr3
GO Process	GO:0032386	Regulation of intracellular transport	7	350	0.75	0.0272	Ptpn5,Camk4,Lrrk2,Slc35d3,Actn2,Prkcd,Akap5
GO Process	GO:0045762	Positive regulation of adenylate cyclase activity	3	33	1.41	0.0272	Drd1,Gnal,Akap5
GO Process	GO:0001933	Negative regulation of protein phosphorylation	7	354	0.74	0.0285	Drd1,Ptpn5,Lrrk2,Pcp4,Drd2,Adora2a,Prkcd
GO Process	GO:0010614	Negative regulation of cardiac muscle hypertrophy	3	34	1.39	0.0291	Rgs4,Foxo1,Foxp1
GO Process	GO:0051966	Regulation of synaptic transmission, glutamatergic	4	87	1.11	0.0294	Drd1,Lrrk2,Drd2,Adora2a
GO Process	GO:0021853	Cerebral cortex GABAergic interneuron migration	2	6	1.97	0.0322	Drd1,Drd2
GO Process	GO:0042321	Negative regulation of circadian sleep/wake cycle, sleep	2	6	1.97	0.0322	Drd1,Drd2
GO Process	GO:0045163	Clustering of voltage-gated potassium channels	2	6	1.97	0.0322	Akap5,Kcnip2
GO Process	GO:0001964	Startle response	3	36	1.37	0.0331	Penk,Drd2,Adora2a
GO Process	GO:0044092	Negative regulation of molecular function	13	1216	0.48	0.0335	Drd1,Ptpn5,Lrrk2,Serpina9,Pcp4,Actn2,Sh3rf2,Drd2,Ppp1r1b,Adora2a,Prkcd,Akap5,Phactr1
GO Process	GO:0060079	Excitatory postsynaptic potential	4	91	1.09	0.0335	Gabrd,Lrrk2,Sez6,Adora2a
GO Process	GO:2000300	Regulation of synaptic vesicle exocytosis	4	91	1.09	0.0335	Drd1,Lrrk2,Drd2,Adora2a
GO Process	GO:0035640	Exploration behavior	3	37	1.36	0.0347	Ptpn5,Lrrk2,Penk
GO Process	GO:0031175	Neuron projection development	10	763	0.56	0.0359	Plxnd1,Baiap2,Nexn,Dlx5,Lrrk2,Bcl11b,Drd2,Adora2a,Foxp1,Phactr1
GO Process	GO:0010754	Negative regulation of cGMP-mediated signaling	2	7	1.9	0.039	Pde10a,Pde2a
GO Process	GO:0043267	Negative regulation of potassium ion transport	3	40	1.32	0.0423	Rgs4,Actn2,Akap5
GO Process	GO:0010648	Negative regulation of cell communication	14	1427	0.44	0.0444	Rgs9,Drd1,Rgs4,Ptpn5,Lrrk2,Foxo1,Egr1,Sh3rf2,Drd2,Pde10a,Prkcd,Foxp1,Six3,Pde2a
GO Process	GO:0045595	Regulation of cell differentiation	16	1782	0.4	0.0444	Plxnd1,Cd4,Baiap2,Rgs4,Dlx5,Lrrk2,Foxo1,Pcp4,Rarb,Bcl11b,Tiam2,Drd2,Foxp1,Akap5,Six3,Egr3
GO Process	GO:0051128	Regulation of cellular component organization	20	2546	0.34	0.0444	Plxnd1,Cpne5,Baiap2,Rgs4,Ptpn5,Nexn,Lrrk2,Pcp4,Ngef,Actn2,Tiam2,Drd2,Sez6,Inf2,Prkcd,Foxp1,Akap5,Tac1,Arhgap33,Pde2a
GO Process	GO:0023057	Negative regulation of signaling	14	1431	0.44	0.0449	Rgs9,Drd1,Rgs4,Ptpn5,Lrrk2,Foxo1,Egr1,Sh3rf2,Drd2,Pde10a,Prkcd,Foxp1,Six3,Pde2a
GO Process	GO:0050905	Neuromuscular process	5	182	0.89	0.0466	Penk,Drd2,Gpr88,Adora2a,Adcy5
GO Process	GO:0036006	Cellular response to macrophage colony-stimulating factor stimulus	2	8	1.85	0.0468	Pde1b,Pde2a
GO Process	GO:0048520	Positive regulation of behavior	3	42	1.3	0.0468	Drd1,Penk,Adora2a
GO Process	GO:0060158	Phospholipase C-activating dopamine receptor signaling pathway	2	8	1.85	0.0468	Drd1,Drd2
GO Process	GO:0032228	Regulation of synaptic transmission, GABAergic	3	43	1.29	0.0487	Drd2,Adora2a,Tac1
GO Process	GO:0040012	Regulation of locomotion	12	1114	0.48	0.049	Plxnd1,Drd1,Nexn,Chrm4,Lrrk2,Egr1,Sh3rf2,Drd2,Adora2a,Foxp1,Phactr1,Tac1
GO Function	GO:0004115	3,5-cyclic-AMP phosphodiesterase activity	4	18	1.79	0.0051	Pde1b,Pde10a,Pde7b,Pde2a
GO Function	GO:0030695	GTPase regulator activity	10	448	0.8	0.0093	Rgs9,Rgs4,Rasgef1b,Chrm4,Tbc1d8,Lrrk2,Ngef,Tiam2,Rasgrp2,Arhgap33
GO Function	GO:0098772	Molecular function regulator activity	20	2013	0.44	0.0168	Rgs9,Rgs4,Rasgef1b,Chrm4,Tbc1d8,Lrrk2,Serpina9,Scn4b,Penk,Ngef,Sh3rf2,Tiam2,Ppp1r1b,Prkcd,Rasgrp2,Phactr1,Kcnip2,Rem2,Tac1,Arhgap33
GO Function	GO:0030234	Enzyme regulator activity	15	1239	0.53	0.0215	Rgs9,Rgs4,Rasgef1b,Chrm4,Tbc1d8,Lrrk2,Serpina9,Ngef,Sh3rf2,Tiam2,Ppp1r1b,Prkcd,Rasgrp2,Phactr1,Arhgap33
GO Function	GO:0047555	3,5-cyclic-GMP phosphodiesterase activity	3	17	1.69	0.029	Pde1b,Pde10a,Pde2a
GO Component	GO:0045202	Synapse	28	1589	0.69	1.07e-09	Rgs9,Drd1,Baiap2,Gabrd,Ptpn5,Chrm4,Camk4,Lrrk2,Penk,Ngef,Actn2,Tiam2,Drd2,Ppp1r1b,Sez6,Kcnj4,Adora2a,Dlgap3,Prkcd,Rasgrp2,Akap5,Phactr1,Rasd2,Tac1,Gucy1a1,Arhgap33,Pde2a,Egr3
GO Component	GO:0030054	Cell junction	30	2232	0.58	2.29e-08	Rgs9,Drd1,Baiap2,Gabrd,Ptpn5,Nexn,Chrm4,Camk4,Lrrk2,Scn4b,Penk,Ngef,Actn2,Tiam2,Drd2,Ppp1r1b,Sez6,Kcnj4,Adora2a,Dlgap3,Prkcd,Rasgrp2,Akap5,Phactr1,Rasd2,Tac1,Gucy1a1,Arhgap33,Pde2a,Egr3
GO Component	GO:0043005	Neuron projection	27	1721	0.64	2.29e-08	Plxnd1,Rgs9,Drd1,Cpne5,Baiap2,Gabrd,Ptpn5,Nexn,Chrm4,Lrrk2,Pcp4,Penk,Ngef,Bcl11b,Tiam2,Drd2,Ppp1r1b,Sez6,Kcnj4,Adora2a,Dlgap3,Rasgrp2,Akap5,Kcnip2,Tac1,Arhgap33,Pde2a
GO Component	GO:0043025	Neuronal cell body	19	784	0.83	2.29e-08	Drd1,Pde1b,Cpne5,Baiap2,Gabrd,Ptpn5,Chrm4,Lrrk2,Penk,Tiam2,Drd2,Ppp1r1b,Pde10a,Sez6,Kcnj4,Adora2a,Dlgap3,Akap5,Tac1
GO Component	GO:0044297	Cell body	20	877	0.81	2.29e-08	Plxnd1,Drd1,Pde1b,Cpne5,Baiap2,Gabrd,Ptpn5,Chrm4,Lrrk2,Penk,Tiam2,Drd2,Ppp1r1b,Pde10a,Sez6,Kcnj4,Adora2a,Dlgap3,Akap5,Tac1
GO Component	GO:0036477	Somatodendritic compartment	22	1168	0.72	3.15e-08	Drd1,Pde1b,Cpne5,Baiap2,Gabrd,Ptpn5,Chrm4,Lrrk2,Penk,Tiam2,Drd2,Ppp1r1b,Pde10a,Sez6,Kcnj4,Adora2a,Dlgap3,Akap5,Kcnip2,Tac1,Arhgap33,Pde2a
GO Component	GO:0098978	Glutamatergic synapse	15	522	0.91	1.75e-07	Rgs9,Drd1,Baiap2,Gabrd,Chrm4,Camk4,Lrrk2,Ngef,Actn2,Drd2,Ppp1r1b,Adora2a,Dlgap3,Akap5,Gucy1a1
GO Component	GO:0120025	Plasma membrane bounded cell projection	30	2622	0.51	6.36e-07	Plxnd1,Rgs9,Drd1,Cpne5,Baiap2,Gabrd,Ptpn5,Nexn,Chrm4,Lrrk2,Pcp4,Penk,Ngef,Actn2,Bcl11b,Tiam2,Drd2,Ppp1r1b,Gpr88,Sez6,Kcnj4,Adora2a,Dlgap3,Rasgrp2,Adcy5,Akap5,Kcnip2,Tac1,Arhgap33,Pde2a
GO Component	GO:0098794	Postsynapse	17	801	0.77	7.57e-07	Rgs9,Drd1,Baiap2,Gabrd,Chrm4,Camk4,Lrrk2,Actn2,Drd2,Ppp1r1b,Sez6,Kcnj4,Adora2a,Dlgap3,Prkcd,Akap5,Arhgap33
GO Component	GO:0030425	Dendrite	17	832	0.76	1.19e-06	Drd1,Baiap2,Gabrd,Ptpn5,Chrm4,Lrrk2,Penk,Drd2,Ppp1r1b,Sez6,Kcnj4,Adora2a,Dlgap3,Akap5,Kcnip2,Arhgap33,Pde2a
GO Component	GO:0097060	Synaptic membrane	12	479	0.85	2.5e-05	Rgs9,Drd1,Baiap2,Gabrd,Ptpn5,Chrm4,Actn2,Drd2,Kcnj4,Adora2a,Akap5,Pde2a
GO Component	GO:0030424	Axon	15	847	0.7	4.66e-05	Plxnd1,Drd1,Gabrd,Ptpn5,Nexn,Chrm4,Lrrk2,Pcp4,Penk,Ngef,Tiam2,Drd2,Adora2a,Tac1,Pde2a
GO Component	GO:0043197	Dendritic spine	8	231	0.99	0.0003	Drd1,Baiap2,Drd2,Ppp1r1b,Sez6,Dlgap3,Akap5,Arhgap33
GO Component	GO:0043204	Perikaryon	7	215	0.96	0.0017	Cpne5,Ptpn5,Lrrk2,Penk,Tiam2,Drd2,Pde10a
GO Component	GO:0045211	Postsynaptic membrane	8	331	0.83	0.0031	Rgs9,Drd1,Gabrd,Chrm4,Actn2,Drd2,Kcnj4,Adora2a
GO Component	GO:0098984	Neuron to neuron synapse	9	466	0.73	0.0051	Rgs9,Baiap2,Chrm4,Penk,Actn2,Drd2,Adora2a,Dlgap3,Akap5
GO Component	GO:0098982	GABA-ergic synapse	5	110	1.1	0.0058	Drd1,Gabrd,Camk4,Drd2,Gucy1a1
GO Component	GO:0071944	Cell periphery	42	7050	0.22	0.0068	Col6a1,Plxnd1,Rgs9,Drd1,Cd4,Cpne5,Gnal,Baiap2,Rgs4,Gabrd,Rasgef1b,Ptpn5,Nexn,Kcnh3,Chrm4,Asic4,Sned1,Lrrk2,Lingo3,Gpr6,Scn4b,Penk,Actn2,Drd2,Gpr88,Sez6,Kcnj4,Gng7,Adora2a,Dlgap3,Kcnh4,Prkcd,Rasgrp2,Adcy5,Akap5,Rasd2,Kcnip2,Rem2,Coch,Tac1,Arhgap33,Pde2a
GO Component	GO:0070161	Anchoring junction	14	1193	0.52	0.0076	Drd1,Gabrd,Nexn,Chrm4,Lrrk2,Scn4b,Actn2,Sez6,Kcnj4,Dlgap3,Prkcd,Rasgrp2,Akap5,Phactr1
GO Component	GO:0043198	Dendritic shaft	4	69	1.21	0.0119	Drd1,Baiap2,Sez6,Akap5
GO Component	GO:0005886	Plasma membrane	39	6555	0.22	0.0133	Col6a1,Plxnd1,Rgs9,Drd1,Cd4,Cpne5,Gnal,Baiap2,Rgs4,Gabrd,Rasgef1b,Ptpn5,Nexn,Kcnh3,Chrm4,Asic4,Lrrk2,Gpr6,Scn4b,Penk,Actn2,Drd2,Gpr88,Sez6,Kcnj4,Gng7,Adora2a,Dlgap3,Kcnh4,Prkcd,Rasgrp2,Adcy5,Akap5,Rasd2,Kcnip2,Rem2,Tac1,Arhgap33,Pde2a
GO Component	GO:0014069	Postsynaptic density	8	431	0.72	0.0133	Rgs9,Baiap2,Chrm4,Actn2,Drd2,Adora2a,Dlgap3,Akap5
GO Component	GO:0044306	Neuron projection terminus	6	220	0.88	0.0133	Drd1,Baiap2,Chrm4,Lrrk2,Penk,Drd2
GO Component	GO:0098590	Plasma membrane region	15	1433	0.47	0.0133	Plxnd1,Rgs9,Drd1,Baiap2,Gabrd,Ptpn5,Chrm4,Lrrk2,Actn2,Drd2,Kcnj4,Adora2a,Rasgrp2,Akap5,Pde2a
GO Component	GO:0099092	Postsynaptic density, intracellular component	3	33	1.41	0.0201	Baiap2,Actn2,Akap5
GO Component	GO:0099055	Integral component of postsynaptic membrane	5	173	0.91	0.0289	Drd1,Gabrd,Chrm4,Drd2,Adora2a
GO Component	GO:0099522	Cytosolic region	3	43	1.29	0.0355	Baiap2,Lrrk2,Prkcd
GO Component	GO:0044326	Dendritic spine neck	2	9	1.79	0.0394	Drd1,Ppp1r1b
GO Component	GO:0043679	Axon terminus	5	197	0.85	0.0441	Drd1,Chrm4,Lrrk2,Penk,Drd2
GO Component	GO:0098793	Presynapse	9	687	0.56	0.0446	Drd1,Baiap2,Ptpn5,Chrm4,Lrrk2,Penk,Drd2,Adora2a,Pde2a
GO Component	GO:0150034	Distal axon	7	420	0.67	0.0446	Drd1,Chrm4,Lrrk2,Penk,Ngef,Tiam2,Drd2
STRING clusters	CL:9429	Mixed, incl. Heterotrimeric G-protein complex, and Monoamine GPCRs	10	115	1.39	1.12e-07	Rgs9,Drd1,Gnal,Rgs4,Chrm4,Gpr6,Ppp1r1b,Gpr88,Gng7,Arpp21
STRING clusters	CL:9591	Mixed, incl. Serotonin binding, and Catecholamine binding	6	34	1.69	9.52e-06	Drd1,Gnal,Gpr6,Ppp1r1b,Gpr88,Arpp21
STRING clusters	CL:9644	Dopamine neurotransmitter receptor activity, coupled via Gs, and D4 dopamine receptor binding	4	5	2.35	2.26e-05	Drd1,Gnal,Ppp1r1b,Arpp21
STRING clusters	CL:3585	Mixed, incl. Neuron fate commitment, and Homeobox, conserved site	6	92	1.26	0.0013	Dlx5,Bcl11b,Sp9,Foxp1,Dlx6,Six3
STRING clusters	CL:3589	Mixed, incl. Neuron fate commitment, and Neurogenic differentiation factor NeuroD	5	60	1.37	0.0025	Dlx5,Bcl11b,Sp9,Dlx6,Six3
STRING clusters	CL:24125	Purine metabolism, and Nicotinate and nicotinamide metabolism	7	194	1	0.0044	Pde1b,Pde10a,Adcy5,Akap5,Pde7b,Gucy1a1,Pde2a
STRING clusters	CL:24127	Purine metabolism, and Pyrimidine nucleotide biosynthetic process	6	126	1.12	0.0044	Pde1b,Pde10a,Adcy5,Pde7b,Gucy1a1,Pde2a
STRING clusters	CL:3591	Mixed, incl. Forebrain neuron fate commitment, and Neurogenic differentiation factor NeuroD	4	31	1.56	0.0044	Dlx5,Bcl11b,Sp9,Dlx6
STRING clusters	CL:24205	Adenylate kinase activity, and 35-cyclic nucleotide phosphodiesterase N-terminal	3	16	1.72	0.011	Pde1b,Pde7b,Pde2a
STRING clusters	CL:24128	Purine metabolism	5	110	1.1	0.0146	Pde1b,Pde10a,Adcy5,Pde7b,Pde2a
STRING clusters	CL:24130	Purine metabolism	4	57	1.29	0.0163	Pde1b,Pde10a,Pde7b,Pde2a
STRING clusters	CL:9431	Heterotrimeric G-protein complex, and RGS, subdomain 2	4	75	1.17	0.0406	Rgs9,Rgs4,Chrm4,Gng7
KEGG	mmu05032	Morphine addiction	8	88	1.41	6.09e-07	Drd1,Pde1b,Gabrd,Pde10a,Gng7,Adcy5,Pde7b,Pde2a
KEGG	mmu05030	Cocaine addiction	5	47	1.47	0.00019	Rgs9,Drd1,Drd2,Ppp1r1b,Adcy5
KEGG	mmu05034	Alcoholism	7	148	1.12	0.00019	Drd1,Camk4,Drd2,Ppp1r1b,Gng7,Adora2a,Adcy5
KEGG	mmu00230	Purine metabolism	6	132	1.1	0.00066	Pde1b,Pde10a,Adcy5,Pde7b,Gucy1a1,Pde2a
KEGG	mmu04024	cAMP signaling pathway	7	206	0.98	0.00066	Drd1,Camk4,Drd2,Ppp1r1b,Pde10a,Adora2a,Adcy5
KEGG	mmu04728	Dopaminergic synapse	6	127	1.12	0.00066	Drd1,Gnal,Drd2,Ppp1r1b,Gng7,Adcy5
KEGG	mmu04725	Cholinergic synapse	5	110	1.1	0.0027	Chrm4,Camk4,Kcnj4,Gng7,Adcy5
KEGG	mmu05031	Amphetamine addiction	4	63	1.25	0.004	Drd1,Camk4,Ppp1r1b,Adcy5
KEGG	mmu05012	Parkinson disease	6	238	0.85	0.0087	Drd1,Gnal,Lrrk2,Drd2,Adora2a,Adcy5
KEGG	mmu04080	Neuroactive ligand-receptor interaction	7	354	0.74	0.0092	Drd1,Gabrd,Chrm4,Penk,Drd2,Adora2a,Tac1
KEGG	mmu04540	Gap junction	4	84	1.12	0.0092	Drd1,Drd2,Adcy5,Gucy1a1
KEGG	mmu04020	Calcium signaling pathway	5	191	0.87	0.0187	Drd1,Pde1b,Gnal,Camk4,Adora2a
KEGG	mmu04270	Vascular smooth muscle contraction	4	133	0.93	0.0372	Adora2a,Prkcd,Adcy5,Gucy1a1
KEGG	mmu04371	Apelin signaling pathway	4	133	0.93	0.0372	Camk4,Egr1,Gng7,Adcy5
KEGG	mmu04921	Oxytocin signaling pathway	4	145	0.89	0.0438	Camk4,Kcnj4,Adcy5,Gucy1a1
KEGG	mmu04924	Renin secretion	3	71	1.07	0.0486	Pde1b,Adcy5,Gucy1a1
Reactome	MMU-372790	Signaling by GPCR	20	618	0.96	9.75e-11	Rgs9,Drd1,Pde1b,Gnal,Rgs4,Chrm4,Camk4,Penk,Ngef,Tiam2,Drd2,Ppp1r1b,Pde10a,Gng7,Adora2a,Prkcd,Adcy5,Pde7b,Tac1,Pde2a
Reactome	MMU-388396	GPCR downstream signalling	19	584	0.96	2.11e-10	Rgs9,Drd1,Pde1b,Gnal,Rgs4,Chrm4,Camk4,Penk,Ngef,Tiam2,Ppp1r1b,Pde10a,Gng7,Adora2a,Prkcd,Adcy5,Pde7b,Tac1,Pde2a
Reactome	MMU-162582	Signal Transduction	30	2212	0.58	2.3e-08	Col6a1,Plxnd1,Rxrg,Rgs9,Drd1,Pde1b,Gnal,Baiap2,Rgs4,Chrm4,Camk4,Lrrk2,Foxo1,Penk,Ngef,Rarb,Actn2,Tiam2,Drd2,Ppp1r1b,Pde10a,Gng7,Adora2a,Prkcd,Rasgrp2,Adcy5,Pde7b,Tac1,Arhgap33,Pde2a
Reactome	MMU-418594	G alpha (i) signalling events	11	275	1.05	2.32e-06	Rgs9,Pde1b,Gnal,Rgs4,Chrm4,Camk4,Penk,Ppp1r1b,Gng7,Prkcd,Adcy5
Reactome	MMU-111885	Opioid Signalling	7	71	1.44	3.98e-06	Pde1b,Gnal,Camk4,Ppp1r1b,Gng7,Prkcd,Adcy5
Reactome	MMU-112316	Neuronal System	10	339	0.92	0.00012	Gnal,Kcnh3,Camk4,Actn2,Kcnj4,Gng7,Dlgap3,Kcnh4,Adcy5,Akap5
Reactome	MMU-112040	G-protein mediated events	5	41	1.53	0.00015	Pde1b,Gnal,Camk4,Prkcd,Adcy5
Reactome	MMU-418555	G alpha (s) signalling events	7	141	1.14	0.00021	Drd1,Pde1b,Pde10a,Gng7,Adora2a,Pde7b,Pde2a
Reactome	MMU-112314	Neurotransmitter receptors and postsynaptic signal transmission	7	146	1.13	0.00023	Gnal,Camk4,Actn2,Kcnj4,Gng7,Adcy5,Akap5
Reactome	MMU-111933	Calmodulin induced events	4	26	1.63	0.00064	Pde1b,Camk4,Prkcd,Adcy5
Reactome	MMU-418457	cGMP effects	3	11	1.88	0.0016	Pde1b,Pde10a,Pde2a
Reactome	MMU-991365	Activation of GABAB receptors	4	43	1.42	0.0023	Gnal,Kcnj4,Gng7,Adcy5
Reactome	MMU-418346	Platelet homeostasis	4	74	1.18	0.0139	Pde1b,Pde10a,Gng7,Pde2a
Reactome	MMU-390651	Dopamine receptors	2	5	2.05	0.0198	Drd1,Drd2
Reactome	MMU-1296071	Potassium Channels	4	100	1.05	0.038	Kcnh3,Kcnj4,Gng7,Kcnh4
Reactome	MMU-375280	Amine ligand-binding receptors	3	44	1.28	0.0439	Drd1,Chrm4,Drd2
Reactome	MMU-500792	GPCR ligand binding	7	404	0.69	0.0439	Drd1,Chrm4,Penk,Drd2,Gng7,Adora2a,Tac1
WikiPathways	WP232	G protein signaling pathways	7	89	1.34	1.01e-05	Pde1b,Gnal,Gng7,Prkcd,Adcy5,Akap5,Pde7b
WikiPathways	WP553	Calcium regulation in cardiac cells	7	144	1.13	0.00011	Rgs9,Rgs4,Chrm4,Camk4,Gng7,Prkcd,Adcy5
WikiPathways	WP385	Myometrial relaxation and contraction pathways	6	149	1.05	0.0013	Rgs9,Rgs4,Gng7,Prkcd,Adcy5,Gucy1a1
WikiPathways	WP2185	Purine metabolism	6	170	0.99	0.0019	Pde1b,Pde10a,Adcy5,Pde7b,Gucy1a1,Pde2a
WikiPathways	WP570	Monoamine GPCRs	3	32	1.42	0.0104	Drd1,Chrm4,Drd2
WikiPathways	WP2292	Chemokine signaling pathway	5	174	0.91	0.0149	Tiam2,Gng7,Prkcd,Rasgrp2,Adcy5
Monarch	MP:0009745	Abnormal behavioral response to xenobiotic	17	315	1.18	1.82e-11	Drd1,Rgs4,Gabrd,Kcnh3,Chrm4,Camk4,Lrrk2,Scn4b,Penk,Drd2,Ppp1r1b,Gpr88,Sez6,Adora2a,Dlgap3,Adcy5,Akap5
Monarch	MP:0009748	Abnormal behavioral response to addictive substance	11	103	1.48	1.16e-09	Drd1,Rgs4,Chrm4,Camk4,Lrrk2,Scn4b,Penk,Drd2,Ppp1r1b,Gpr88,Adora2a
Monarch	MP:0021009	Abnormal synaptic physiology	22	1020	0.78	2.03e-08	Plxnd1,Drd1,Baiap2,Gabrd,Ptpn5,Kcnh3,Chrm4,Camk4,Lrrk2,Scn4b,Pcp4,Rarb,Sh3rf2,Drd2,Ppp1r1b,Gpr88,Sez6,Dlgap3,Arpp21,Akap5,Rem2,Egr3
Monarch	MP:0004924	Abnormal behavior	42	4323	0.43	6.63e-08	Col6a1,Rxrg,Drd1,Pde1b,Gnal,Baiap2,Rgs4,Gabrd,Rasgef1b,Kcnh3,Chrm4,Camk4,Fbxl16,Tbc1d8,Dlx5,Lrrk2,Krt9,Foxo1,Gpr6,Scn4b,Pcp4,Penk,Rarb,Bcl11b,Egr1,Sh3rf2,Drd2,Ppp1r1b,Pde10a,Gpr88,Sp9,Sez6,Gng7,Adora2a,Dlgap3,Foxp1,Adcy5,Akap5,Rasd2,Pde7b,Tac1,Egr3
Monarch	MP:0005386	Behavior/neurological phenotype	43	4534	0.42	6.63e-08	Col6a1,Plxnd1,Rxrg,Drd1,Pde1b,Gnal,Baiap2,Rgs4,Gabrd,Rasgef1b,Kcnh3,Chrm4,Camk4,Fbxl16,Tbc1d8,Dlx5,Lrrk2,Krt9,Foxo1,Gpr6,Scn4b,Pcp4,Penk,Rarb,Bcl11b,Egr1,Sh3rf2,Drd2,Ppp1r1b,Pde10a,Gpr88,Sp9,Sez6,Gng7,Adora2a,Dlgap3,Foxp1,Adcy5,Akap5,Rasd2,Pde7b,Tac1,Egr3
Monarch	MP:0009747	Impaired behavioral response to xenobiotic	9	87	1.46	8.3e-08	Drd1,Rgs4,Gabrd,Chrm4,Lrrk2,Drd2,Ppp1r1b,Adora2a,Adcy5
Monarch	MP:0003633	Abnormal nervous system physiology	27	1929	0.59	3.55e-07	Plxnd1,Drd1,Baiap2,Gabrd,Ptpn5,Kcnh3,Chrm4,Camk4,Lrrk2,Scn4b,Pcp4,Rarb,Egr1,Sh3rf2,Drd2,Ppp1r1b,Pde10a,Gpr88,Sp9,Sez6,Adora2a,Dlgap3,Arpp21,Prkcd,Akap5,Rem2,Egr3
Monarch	MP:0003635	Abnormal synaptic transmission	20	1013	0.74	3.87e-07	Plxnd1,Baiap2,Gabrd,Ptpn5,Kcnh3,Chrm4,Camk4,Lrrk2,Scn4b,Rarb,Sh3rf2,Drd2,Ppp1r1b,Gpr88,Sez6,Dlgap3,Arpp21,Akap5,Rem2,Egr3
Monarch	MP:0003631	Nervous system phenotype	37	3684	0.45	4.3e-07	Plxnd1,Drd1,Baiap2,Rgs4,Gabrd,Ptpn5,Kcnh3,Chrm4,Asic4,Camk4,Dlx5,Lrrk2,Foxo1,Scn4b,Pcp4,Ngef,Rarb,Egr1,Sh3rf2,Drd2,Ppp1r1b,Pde10a,Gpr88,Sp9,Sez6,Syndig1l,Adora2a,Dlgap3,Arpp21,Prkcd,Akap5,Dlx6,Rem2,Six3,Gucy1a1,Arhgap33,Egr3
Monarch	MP:0002206	Abnormal CNS synaptic transmission	19	925	0.76	4.9e-07	Plxnd1,Baiap2,Gabrd,Ptpn5,Kcnh3,Chrm4,Camk4,Lrrk2,Scn4b,Rarb,Sh3rf2,Drd2,Ppp1r1b,Gpr88,Sez6,Dlgap3,Akap5,Rem2,Egr3
Monarch	MP:0014114	Abnormal cognition	20	1068	0.72	6.94e-07	Drd1,Pde1b,Gnal,Baiap2,Rgs4,Gabrd,Kcnh3,Camk4,Gpr6,Pcp4,Penk,Rarb,Egr1,Drd2,Ppp1r1b,Pde10a,Gpr88,Sez6,Adora2a,Akap5
Monarch	MP:0002063	Abnormal learning/memory/conditioning	19	1062	0.7	3.81e-06	Drd1,Pde1b,Baiap2,Rgs4,Gabrd,Kcnh3,Camk4,Gpr6,Pcp4,Penk,Rarb,Egr1,Drd2,Ppp1r1b,Pde10a,Gpr88,Sez6,Adora2a,Akap5
Monarch	MP:0020167	Abnormal vertical activity	12	372	0.96	7.2e-06	Drd1,Rgs4,Camk4,Tbc1d8,Lrrk2,Bcl11b,Sh3rf2,Drd2,Pde10a,Gpr88,Sez6,Adcy5
Monarch	MP:0001392	Abnormal locomotor behavior	22	1534	0.6	8.46e-06	Col6a1,Drd1,Pde1b,Rgs4,Rasgef1b,Chrm4,Camk4,Tbc1d8,Dlx5,Lrrk2,Penk,Bcl11b,Sh3rf2,Drd2,Ppp1r1b,Pde10a,Gpr88,Sez6,Adora2a,Foxp1,Adcy5,Rasd2
Monarch	MP:0009750	Impaired behavioral response to addictive substance	6	48	1.54	2.04e-05	Drd1,Rgs4,Lrrk2,Drd2,Ppp1r1b,Adora2a
Monarch	MP:0009712	Impaired conditioned place preference behavior	5	27	1.71	4.77e-05	Drd1,Rgs4,Camk4,Drd2,Ppp1r1b
Monarch	MP:0002572	Abnormal emotion/affect behavior	19	1306	0.61	6.52e-05	Drd1,Pde1b,Gnal,Rgs4,Gabrd,Camk4,Fbxl16,Penk,Egr1,Sh3rf2,Drd2,Pde10a,Gpr88,Adora2a,Dlgap3,Akap5,Rasd2,Pde7b,Tac1
Monarch	MP:0002066	Abnormal motor capabilities/coordination/movement	29	3015	0.43	0.0001	Col6a1,Rxrg,Drd1,Pde1b,Rgs4,Rasgef1b,Kcnh3,Chrm4,Camk4,Tbc1d8,Dlx5,Lrrk2,Foxo1,Penk,Bcl11b,Egr1,Sh3rf2,Drd2,Ppp1r1b,Pde10a,Gpr88,Sp9,Sez6,Gng7,Adora2a,Foxp1,Adcy5,Rasd2,Egr3
Monarch	MP:0002272	Abnormal nervous system electrophysiology	9	237	1.03	0.0001	Drd1,Gabrd,Kcnh3,Lrrk2,Scn4b,Sh3rf2,Drd2,Pde10a,Rem2
Monarch	MP:0020158	Abnormal behavioral response to cocaine	5	35	1.6	0.00012	Drd1,Chrm4,Camk4,Drd2,Ppp1r1b
Monarch	MP:0001399	Hyperactivity	8	201	1.05	0.0003	Drd1,Rgs4,Tbc1d8,Lrrk2,Bcl11b,Sh3rf2,Drd2,Ppp1r1b
Monarch	MP:0002557	Abnormal social/conspecific interaction behavior	10	372	0.88	0.00036	Gnal,Rgs4,Gabrd,Dlx5,Egr1,Sh3rf2,Drd2,Pde10a,Gpr88,Adora2a
Monarch	MP:0002062	Abnormal associative learning	10	401	0.84	0.00067	Drd1,Rgs4,Gabrd,Camk4,Gpr6,Penk,Drd2,Ppp1r1b,Pde10a,Gpr88
Monarch	MP:0009754	Enhanced behavioral response to cocaine	4	23	1.69	0.00081	Chrm4,Camk4,Drd2,Ppp1r1b
Monarch	MP:0002574	Increased vertical activity	7	170	1.06	0.001	Drd1,Rgs4,Tbc1d8,Lrrk2,Bcl11b,Sh3rf2,Drd2
Monarch	MP:0002912	Abnormal excitatory postsynaptic potential	6	109	1.19	0.0011	Plxnd1,Rarb,Sez6,Dlgap3,Akap5,Egr3
Monarch	MP:0001362	Abnormal anxiety-related response	12	658	0.71	0.0012	Drd1,Gabrd,Camk4,Fbxl16,Penk,Drd2,Gpr88,Adora2a,Dlgap3,Akap5,Rasd2,Tac1
Monarch	MP:0002065	Abnormal fear/anxiety-related behavior	13	790	0.66	0.0014	Drd1,Gabrd,Camk4,Fbxl16,Penk,Drd2,Gpr88,Adora2a,Dlgap3,Akap5,Rasd2,Pde7b,Tac1
Monarch	MP:0012317	Impaired conditioning behavior	7	183	1.03	0.0014	Drd1,Rgs4,Camk4,Drd2,Ppp1r1b,Pde10a,Gpr88
Monarch	MP:0002822	Catalepsy	3	8	2.02	0.0019	Rxrg,Chrm4,Drd2
Monarch	MP:0002910	Abnormal excitatory postsynaptic currents	6	128	1.12	0.0022	Gabrd,Camk4,Lrrk2,Drd2,Gpr88,Sez6
Monarch	MP:0009746	Enhanced behavioral response to xenobiotic	5	75	1.27	0.0025	Chrm4,Camk4,Drd2,Ppp1r1b,Dlgap3
Monarch	MP:0031392	Hypoactivity	13	846	0.63	0.0025	Drd1,Rasgef1b,Camk4,Dlx5,Penk,Drd2,Ppp1r1b,Pde10a,Gpr88,Sez6,Adora2a,Adcy5,Rasd2
Monarch	MP:0001402	Decreased locomotor activity	12	745	0.65	0.0034	Drd1,Rasgef1b,Camk4,Dlx5,Penk,Drd2,Ppp1r1b,Pde10a,Sez6,Adora2a,Adcy5,Rasd2
Monarch	MP:0002757	Decreased vertical activity	7	216	0.96	0.0034	Drd1,Camk4,Drd2,Pde10a,Gpr88,Sez6,Adcy5
Monarch	MP:0001544	Abnormal cardiovascular system physiology	17	1528	0.49	0.0055	Plxnd1,Baiap2,Rgs4,Nexn,Kcnh3,Chrm4,Fbxl16,Lrrk2,Foxo1,Egr1,Drd2,Inf2,Adora2a,Foxp1,Kcnip2,Gucy1a1,Pde2a
Monarch	MP:0001898	Abnormal long term depression	5	94	1.17	0.0061	Camk4,Scn4b,Rarb,Drd2,Akap5
Monarch	MP:0008143	Abnormal dendrite morphology	7	243	0.91	0.0066	Camk4,Lrrk2,Sh3rf2,Gpr88,Sez6,Rem2,Arhgap33
Monarch	MP:0009758	Impaired behavioral response to cocaine	3	17	1.69	0.0098	Drd1,Drd2,Ppp1r1b
Monarch	MP:0001463	Abnormal spatial learning	7	272	0.86	0.0124	Drd1,Pde1b,Baiap2,Rarb,Gpr88,Sez6,Akap5
Monarch	MP:0020157	Abnormal behavioral response to alcohol	3	20	1.62	0.0143	Drd2,Ppp1r1b,Adora2a
Monarch	MP:0010029	Abnormal basicranium morphology	5	121	1.06	0.0165	Baiap2,Dlx5,Rarb,Bcl11b,Dlx6
Monarch	MP:0003466	Decreased single cell response threshold	2	3	2.27	0.0229	Kcnh3,Scn4b
Monarch	MP:0009918	Abnormal stylohyoid ligament morphology	2	3	2.27	0.0229	Dlx5,Dlx6
Monarch	MP:0030299	Lower jaw to upper jaw transformation	2	3	2.27	0.0229	Dlx5,Dlx6
Monarch	MP:0020506	Abnormal dendritic spine density	3	26	1.51	0.0252	Sh3rf2,Gpr88,Rem2
Monarch	MP:0005402	Abnormal action potential	5	138	1.01	0.0264	Gabrd,Lrrk2,Scn4b,Pde10a,Rem2
Monarch	MP:0003245	Abnormal GABAergic neuron morphology	3	27	1.49	0.0268	Drd1,Dlx5,Drd2
Monarch	MP:0002945	Abnormal inhibitory postsynaptic currents	4	75	1.17	0.0292	Gabrd,Camk4,Drd2,Gpr88
Monarch	MP:0005385	Cardiovascular system phenotype	23	2947	0.34	0.0292	Plxnd1,Baiap2,Rgs4,Ptpn5,Nexn,Kcnh3,Chrm4,Fbxl16,Dlx5,Lrrk2,Foxo1,Rarb,Egr1,Drd2,Inf2,Adora2a,Prkcd,Foxp1,Kcnip2,Tac1,Gucy1a1,Arhgap33,Pde2a
Monarch	MP:0002842	Increased systemic arterial blood pressure	5	145	0.98	0.0301	Lrrk2,Drd2,Inf2,Adora2a,Gucy1a1
Monarch	MP:0000950	Abnormal seizure response to pharmacological agent	5	146	0.98	0.0305	Gabrd,Kcnh3,Drd2,Sez6,Akap5
Monarch	MP:0002887	Decreased susceptibility to pharmacologically induced seizures	3	32	1.42	0.0381	Gabrd,Sez6,Akap5
Monarch	MP:0010167	Decreased response to stress-induced hyperthermia	2	5	2.05	0.0381	Drd1,Drd2
Monarch	MP:0000079	Abnormal basioccipital bone morphology	3	33	1.41	0.0404	Baiap2,Dlx5,Rarb
Monarch	MP:0002882	Abnormal neuron morphology	15	1523	0.44	0.0412	Plxnd1,Drd1,Camk4,Dlx5,Lrrk2,Ngef,Sh3rf2,Drd2,Gpr88,Sp9,Sez6,Rem2,Gucy1a1,Arhgap33,Egr3
Monarch	MP:0013561	Abnormal endocrine gland physiology	7	355	0.74	0.0413	Lrrk2,Foxo1,Bcl11b,Egr1,Drd2,Prkcd,Akap5
Monarch	MP:0004439	Absent Meckels cartilage	2	6	1.97	0.046	Dlx5,Dlx6
Monarch	MP:0009778	Impaired behavioral response to anesthetic	2	6	1.97	0.046	Gabrd,Drd2
Monarch	MP:0000104	Abnormal sphenoid bone morphology	4	91	1.09	0.0467	Baiap2,Dlx5,Rarb,Dlx6
Monarch	MP:0001899	Absent long term depression	3	36	1.37	0.0467	Rarb,Drd2,Akap5
Monarch	MP:0003463	Abnormal single cell response	3	36	1.37	0.0467	Kcnh3,Scn4b,Drd2
Monarch	MP:0001454	Abnormal cued conditioning behavior	5	169	0.92	0.0487	Drd1,Gabrd,Camk4,Penk,Gpr88
TISSUES	BTO:0000142	Brain	37	2575	0.6	1.87e-11	Drd1,Pde1b,Cd4,Cpne5,Gnal,Baiap2,Ptpn5,Chrm4,Camk4,Fbxl16,Lrrk2,Pcp4,Penk,Ngef,Bcl11b,Tiam2,Drd2,Ppp1r1b,Pde10a,Gpr88,Sez6,Kcnj4,Gng7,Inf2,Dlgap3,Arpp21,Prkcd,Rasgrp2,Adcy5,Akap5,Phactr1,Kcnip2,Rem2,Pde7b,Tac1,Gucy1a1,Arhgap33
TISSUES	BTO:0000282	Head	40	3283	0.53	5.58e-11	Drd1,Pde1b,Cd4,Cpne5,Gnal,Baiap2,Ptpn5,Chrm4,Camk4,Fbxl16,Dlx5,Lrrk2,Pcp4,Penk,Ngef,Bcl11b,Tiam2,Drd2,Ppp1r1b,Pde10a,Gpr88,Sez6,Kcnj4,Gng7,Inf2,Dlgap3,Arpp21,Prkcd,Rasgrp2,Adcy5,Akap5,Phactr1,Rasd2,Kcnip2,Rem2,Coch,Pde7b,Tac1,Gucy1a1,Arhgap33
TISSUES	BTO:0000418	Neostriatum	8	27	1.92	1.64e-10	Drd1,Penk,Drd2,Ppp1r1b,Pde10a,Gpr88,Adcy5,Tac1
TISSUES	BTO:0004701	Dorsal striatum	7	20	1.99	1.63e-09	Drd1,Penk,Drd2,Ppp1r1b,Gpr88,Adcy5,Tac1
TISSUES	BTO:0000235	Basal ganglion	9	93	1.43	2.65e-08	Drd1,Lrrk2,Penk,Drd2,Ppp1r1b,Pde10a,Gpr88,Adcy5,Tac1
TISSUES	BTO:0000879	Lateral ventricle	6	36	1.67	1.86e-06	Drd1,Penk,Bcl11b,Drd2,Ppp1r1b,Tac1
TISSUES	BTO:0001862	Nucleus accumbens	5	21	1.82	5.99e-06	Drd1,Penk,Drd2,Ppp1r1b,Tac1
TISSUES	BTO:0004225	Striatal neuron	3	5	2.23	0.00039	Drd1,Drd2,Ppp1r1b
TISSUES	BTO:0004778	Medium spiny neuron	3	5	2.23	0.00039	Drd1,Drd2,Ppp1r1b
TISSUES	BTO:0000478	Forebrain	11	553	0.75	0.00069	Drd1,Lrrk2,Penk,Drd2,Ppp1r1b,Pde10a,Gpr88,Arpp21,Adcy5,Rem2,Tac1
TISSUES	BTO:0000233	Cerebral cortex	10	457	0.79	0.0008	Drd1,Lrrk2,Penk,Drd2,Ppp1r1b,Pde10a,Gpr88,Arpp21,Adcy5,Tac1
TISSUES	BTO:0000938	Neuron	5	93	1.18	0.0029	Drd1,Lrrk2,Drd2,Ppp1r1b,Tac1
TISSUES	BTO:0001869	Olfactory tubercle	2	2	2.45	0.0079	Drd1,Drd2
TISSUES	BTO:0005591	Mesolimbic dopaminergic system	2	2	2.45	0.0079	Drd1,Drd2
TISSUES	BTO:0002252	Subthalamic nucleus	2	3	2.27	0.0114	Drd1,Drd2
TISSUES	BTO:0004375	Ventral globus pallidus	2	3	2.27	0.0114	Drd1,Drd2
TISSUES	BTO:0004776	Striatonigral neuron	2	3	2.27	0.0114	Drd1,Drd2
TISSUES	BTO:0000143	Substantia nigra	3	29	1.46	0.0151	Drd1,Lrrk2,Drd2
TISSUES	BTO:0003750	Pars reticulata	2	4	2.15	0.0151	Drd1,Drd2
TISSUES	BTO:0004702	Ventral striatum	2	4	2.15	0.0151	Drd1,Drd2
TISSUES	BTO:0000212	Caudate putamen	2	5	2.05	0.0183	Drd1,Drd2
TISSUES	BTO:0003388	Tegmentum	2	6	1.97	0.0229	Drd1,Drd2
TISSUES	BTO:0001489	Whole body	47	8947	0.17	0.0292	Col6a1,Drd1,Pde1b,Cd4,Cpne5,Gnal,Baiap2,Ptpn5,Chrm4,Camk4,Fbxl16,Tbc1d8,Dlx5,Lrrk2,Foxo1,Pcp4,Penk,Ngef,Actn2,Bcl11b,Egr1,Tiam2,Drd2,Ppp1r1b,Pde10a,Gpr88,Sez6,Kcnj4,Gng7,Inf2,Dlgap3,Arpp21,Prkcd,Foxp1,Rasgrp2,Adcy5,Akap5,Phactr1,Rasd2,Kcnip2,Rem2,Coch,Pde7b,Tac1,Gucy1a1,Arhgap33,Pde2a
TISSUES	BTO:0002807	Prefrontal cortex	2	9	1.79	0.0386	Drd1,Drd2
TISSUES	BTO:0004032	Dopaminergic neuron	2	9	1.79	0.0386	Lrrk2,Drd2
COMPARTMENTS	GOCC:0098978	Glutamatergic synapse	13	261	1.14	3.23e-08	Rgs9,Drd1,Baiap2,Gabrd,Chrm4,Camk4,Lrrk2,Ngef,Drd2,Ppp1r1b,Adora2a,Dlgap3,Akap5
COMPARTMENTS	GOCC:0045202	Synapse	21	1074	0.74	1.54e-07	Rgs9,Drd1,Baiap2,Gabrd,Ptpn5,Chrm4,Camk4,Lrrk2,Penk,Ngef,Actn2,Drd2,Ppp1r1b,Sez6,Kcnj4,Adora2a,Dlgap3,Prkcd,Akap5,Gucy1a1,Pde2a
COMPARTMENTS	GOCC:0030054	Cell junction	23	1534	0.62	1.85e-06	Rgs9,Drd1,Baiap2,Gabrd,Ptpn5,Nexn,Chrm4,Camk4,Lrrk2,Scn4b,Penk,Ngef,Actn2,Drd2,Ppp1r1b,Sez6,Kcnj4,Adora2a,Dlgap3,Prkcd,Akap5,Gucy1a1,Pde2a
COMPARTMENTS	GOCC:0098794	Postsynapse	15	598	0.85	2e-06	Rgs9,Drd1,Baiap2,Gabrd,Chrm4,Camk4,Actn2,Drd2,Ppp1r1b,Sez6,Kcnj4,Adora2a,Dlgap3,Prkcd,Akap5
COMPARTMENTS	GOCC:0036477	Somatodendritic compartment	16	758	0.77	4.93e-06	Drd1,Cpne5,Baiap2,Gabrd,Ptpn5,Lrrk2,Penk,Drd2,Ppp1r1b,Pde10a,Sez6,Adora2a,Dlgap3,Akap5,Tac1,Pde2a
COMPARTMENTS	GOCC:0043005	Neuron projection	19	1122	0.68	4.93e-06	Plxnd1,Drd1,Cpne5,Baiap2,Gabrd,Ptpn5,Chrm4,Lrrk2,Pcp4,Penk,Bcl11b,Drd2,Ppp1r1b,Sez6,Adora2a,Dlgap3,Akap5,Tac1,Pde2a
COMPARTMENTS	GOCC:0030425	Dendrite	13	536	0.83	2.08e-05	Drd1,Baiap2,Gabrd,Ptpn5,Lrrk2,Penk,Drd2,Ppp1r1b,Sez6,Adora2a,Dlgap3,Akap5,Pde2a
COMPARTMENTS	GOCC:0097060	Synaptic membrane	11	387	0.9	3.95e-05	Rgs9,Drd1,Baiap2,Gabrd,Chrm4,Actn2,Drd2,Kcnj4,Adora2a,Akap5,Pde2a
COMPARTMENTS	GOCC:0043025	Neuronal cell body	11	395	0.89	4.34e-05	Drd1,Cpne5,Ptpn5,Lrrk2,Penk,Drd2,Ppp1r1b,Pde10a,Sez6,Adora2a,Tac1
COMPARTMENTS	GOCC:0044297	Cell body	12	513	0.82	6.52e-05	Plxnd1,Drd1,Cpne5,Ptpn5,Lrrk2,Penk,Drd2,Ppp1r1b,Pde10a,Sez6,Adora2a,Tac1
COMPARTMENTS	GOCC:0120025	Plasma membrane bounded cell projection	21	1905	0.49	0.00044	Plxnd1,Drd1,Cpne5,Baiap2,Gabrd,Ptpn5,Chrm4,Lrrk2,Pcp4,Penk,Actn2,Bcl11b,Drd2,Ppp1r1b,Sez6,Adora2a,Dlgap3,Adcy5,Akap5,Tac1,Pde2a
COMPARTMENTS	GOCC:0043197	Dendritic spine	7	177	1.04	0.00063	Drd1,Baiap2,Drd2,Ppp1r1b,Sez6,Dlgap3,Akap5
COMPARTMENTS	GOCC:0098984	Neuron to neuron synapse	9	339	0.87	0.00063	Rgs9,Baiap2,Chrm4,Penk,Actn2,Drd2,Adora2a,Dlgap3,Akap5
COMPARTMENTS	GOCC:0045211	Postsynaptic membrane	8	267	0.92	0.00079	Rgs9,Drd1,Gabrd,Chrm4,Actn2,Drd2,Kcnj4,Adora2a
COMPARTMENTS	GOCC:0014069	Postsynaptic density	8	305	0.87	0.0019	Rgs9,Baiap2,Chrm4,Actn2,Drd2,Adora2a,Dlgap3,Akap5
COMPARTMENTS	GOCC:0098982	GABA-ergic synapse	5	106	1.12	0.005	Drd1,Gabrd,Camk4,Drd2,Gucy1a1
COMPARTMENTS	GOCC:0030424	Axon	10	593	0.67	0.0054	Plxnd1,Drd1,Chrm4,Lrrk2,Pcp4,Penk,Drd2,Adora2a,Tac1,Pde2a
COMPARTMENTS	GOCC:0098793	Presynapse	9	512	0.69	0.0092	Drd1,Baiap2,Ptpn5,Chrm4,Lrrk2,Penk,Drd2,Adora2a,Pde2a
COMPARTMENTS	GOCC:0005886	Plasma membrane	25	3267	0.33	0.0105	Col6a1,Plxnd1,Rgs9,Drd1,Cd4,Gnal,Baiap2,Gabrd,Ptpn5,Chrm4,Lrrk2,Scn4b,Actn2,Drd2,Gpr88,Sez6,Kcnj4,Gng7,Adora2a,Adcy5,Akap5,Kcnip2,Tac1,Arhgap33,Pde2a
COMPARTMENTS	GOCC:0043198	Dendritic shaft	4	66	1.23	0.0105	Drd1,Baiap2,Sez6,Akap5
COMPARTMENTS	GOCC:0071944	Cell periphery	27	3688	0.31	0.0105	Col6a1,Plxnd1,Rgs9,Drd1,Cd4,Gnal,Baiap2,Gabrd,Ptpn5,Chrm4,Sned1,Lrrk2,Scn4b,Actn2,Drd2,Gpr88,Sez6,Kcnj4,Gng7,Adora2a,Adcy5,Akap5,Kcnip2,Coch,Tac1,Arhgap33,Pde2a
COMPARTMENTS	GOCC:0043204	Perikaryon	5	140	1	0.0138	Ptpn5,Lrrk2,Penk,Drd2,Pde10a
COMPARTMENTS	GOCC:0099092	Postsynaptic density, intracellular component	3	33	1.41	0.0224	Baiap2,Actn2,Akap5
COMPARTMENTS	GOCC:0098590	Plasma membrane region	12	1066	0.5	0.0309	Rgs9,Drd1,Baiap2,Gabrd,Chrm4,Lrrk2,Actn2,Drd2,Kcnj4,Adora2a,Akap5,Pde2a
COMPARTMENTS	GOCC:0099055	Integral component of postsynaptic membrane	5	172	0.91	0.0313	Drd1,Gabrd,Chrm4,Drd2,Adora2a
COMPARTMENTS	GOCC:0044326	Dendritic spine neck	2	7	1.9	0.0315	Drd1,Ppp1r1b
COMPARTMENTS	GOCC:0005887	Integral component of plasma membrane	10	796	0.55	0.0366	Plxnd1,Drd1,Cd4,Gabrd,Chrm4,Scn4b,Drd2,Kcnj4,Adora2a,Kcnip2
COMPARTMENTS	GOCC:0099522	Region of cytosol	3	43	1.29	0.0372	Baiap2,Lrrk2,Prkcd
COMPARTMENTS	GOCC:0042734	Presynaptic membrane	5	188	0.87	0.0387	Drd1,Chrm4,Drd2,Adora2a,Pde2a
COMPARTMENTS	GOCC:0044306	Neuron projection terminus	5	198	0.85	0.0472	Drd1,Baiap2,Chrm4,Penk,Drd2
UniProt Keywords	KW-0114	cAMP	4	34	1.52	0.0054	Pde1b,Pde10a,Pde7b,Pde2a
UniProt Keywords	KW-0564	Palmitate	8	332	0.83	0.0076	Drd1,Cd4,Gnal,Rgs4,Gpr6,Akap5,Kcnip2,Pde2a
UniProt Keywords	KW-0770	Synapse	9	457	0.74	0.0076	Drd1,Gabrd,Chrm4,Lrrk2,Sez6,Kcnj4,Dlgap3,Rasgrp2,Phactr1
UniProt Keywords	KW-0140	cGMP	3	21	1.6	0.0105	Pde1b,Pde10a,Pde2a
UniProt Keywords	KW-0597	Phosphoprotein	44	7592	0.21	0.0105	Rgs9,Drd1,Pde1b,Cd4,Cpne5,Gnal,Baiap2,Rgs4,Gabrd,Ptpn5,Nexn,Chrm4,Camk4,Dlx5,Lrrk2,Krt9,Foxo1,Gpr6,Penk,Ngef,Rarb,Actn2,Bcl11b,Sh3rf2,Tiam2,Ppp1r1b,Sp9,Inf2,Ankrd63,Dlgap3,Pcp4l1,Arpp21,Prkcd,Foxp1,Rasgrp2,Adcy5,Akap5,Phactr1,Kcnip2,Rem2,Pde7b,Gucy1a1,Arhgap33,Pde2a
UniProt Keywords	KW-0112	Calmodulin-binding	5	143	0.99	0.0119	Pde1b,Camk4,Pcp4,Arpp21,Akap5
UniProt Keywords	KW-0407	Ion channel	7	335	0.77	0.0119	Gabrd,Kcnh3,Asic4,Scn4b,Kcnj4,Kcnh4,Kcnip2
UniProt Keywords	KW-0449	Lipoprotein	11	798	0.59	0.0119	Drd1,Cd4,Gnal,Rgs4,Gpr6,Tiam2,Gng7,Akap5,Rasd2,Kcnip2,Pde2a
UniProt Keywords	KW-0650	Protein phosphatase inhibitor	3	26	1.51	0.0119	Sh3rf2,Ppp1r1b,Phactr1
UniProt Keywords	KW-0851	Voltage-gated channel	5	137	1.01	0.0119	Kcnh3,Scn4b,Kcnj4,Kcnh4,Kcnip2
UniProt Keywords	KW-0025	Alternative splicing	31	4782	0.26	0.0144	Rgs9,Cd4,Baiap2,Rasgef1b,Ptpn5,Sned1,Dlx5,Ngef,Rarb,Bcl11b,Sh3rf2,Tiam2,Drd2,Ppp1r1b,Pde10a,Sp9,Sez6,Inf2,Arpp21,Prkcd,Foxp1,Rasgrp2,Adcy5,Phactr1,Dlx6,Kcnip2,Rem2,Dmkn,Six3,Tac1,Pde2a
UniProt Keywords	KW-0965	Cell junction	10	791	0.55	0.0241	Drd1,Gabrd,Nexn,Chrm4,Lrrk2,Sez6,Kcnj4,Dlgap3,Rasgrp2,Phactr1
UniProt Keywords	KW-0142	cGMP-binding	2	9	1.79	0.028	Pde10a,Pde2a
UniProt Keywords	KW-0633	Potassium transport	4	113	1	0.0314	Kcnh3,Kcnj4,Kcnh4,Kcnip2
UniProt Keywords	KW-0677	Repeat	27	4236	0.25	0.0421	Col6a1,Plxnd1,Cd4,Cpne5,Fbxl16,Tbc1d8,Sned1,Lrrk2,Lingo3,Actn2,Bcl11b,Egr1,Sh3rf2,Tiam2,Pde10a,Sp9,Sez6,Ankrd63,Prkcd,Rasgrp2,Adcy5,Akap5,Phactr1,Kcnip2,Coch,Pde2a,Egr3
InterPro	IPR002073	35-cyclic nucleotide phosphodiesterase, catalytic domain	4	22	1.71	0.0105	Pde1b,Pde10a,Pde7b,Pde2a
InterPro	IPR003607	HD/PDEase domain	4	25	1.65	0.0105	Pde1b,Pde10a,Pde7b,Pde2a
InterPro	IPR023088	35-cyclic nucleotide phosphodiesterase	4	20	1.75	0.0105	Pde1b,Pde10a,Pde7b,Pde2a
InterPro	IPR023174	35-cyclic nucleotide phosphodiesterase, conserved site	4	22	1.71	0.0105	Pde1b,Pde10a,Pde7b,Pde2a
InterPro	IPR036971	35-cyclic nucleotide phosphodiesterase, catalytic domain superfamily	4	22	1.71	0.0105	Pde1b,Pde10a,Pde7b,Pde2a

## Sheet: Table S3_AHC STR
Table S3 Agglomerative Hierarchical Clustering of 77 STR BRSGs.
						XLSTAT 2017.1.1.62936 - Agglomerative hierarchical clustering (AHC) - Start time: 03/03/2023 at 21:29:48 / End time: 03/03/2023 at 21:29:49 / Microsoft Excel 15.04420
						Observations/variables table: Workbook = Table HEgs.xlsx / Sheet = FPKMS / Range = FPKMS!$G$56:$O$137 / 81 rows and 9 columns
						Row labels: Workbook = Table HEgs.xlsx / Sheet = FPKMS / Range = FPKMS!$F$56:$F$137 / 81 rows and 1 column
						Cluster rows
						Similarity: Pearson correlation coefficient
						Agglomeration method: Unweighted pair-group average
						Center: No
						Reduce: No
						Truncation: Automatic - Inertia
	Summary statistics:
	Variable	Observations	Obs. with missing data	Obs. without missing data	Minimum	Maximum	Mean	Std. deviation
	n19	81	0	81	1.2176	1042.84	140.849	199.744
	n20	81	0	81	0.982165	1443.08	184.273	279.378
	n21	81	0	81	1.05532	1415.65	177.416	252.508
	n22	81	0	81	1.16448	956.132	133.987	188.796
	n23	81	0	81	0.996517	2205.04	216.587	335.3
	n24	81	0	81	1.59361	1332.29	165.753	249.619
	n25	81	0	81	2.07242	1046.32	164.127	216.753
	n26	81	0	81	0.691787	1166.96	76.6691	148.531
	n27	81	0	81	1.55169	1059.97	143.654	202.201
	Proximity matrix (Pearson correlation coefficient):
		Actn2	Adcy5	Adora2a	Akap5	Ankrd63	Arhgap33	Arpp21	Arpp21	Asic4	Baiap2	Bcl11b	Camk4	Cd4	Chrm4	Coch	Col6a1	Cpne5	Dclk3	Dlgap3	Dlx5	Dlx5	Dlx6	Dlx6	Dmkn	Drd1	Drd2	Egr1	Egr3	Fbxl16	Foxo1	Foxp1	Gabrd	Gnal	Gng7	Gpr6	Gpr88	Gucy1a3	Inf2	Kcnh3	Kcnh4	Kcnip2	Kcnj4	Lingo3	Lrrc10b	Nexn	Ngef	Pcp4	Pcp4l1
	Actn2	1	0.981819	0.988138	0.921746	0.954583	0.954003	0.755188	0.239852	0.963749	0.946707	0.941392	0.578203	0.975422	0.992544	0.41946	0.927045	0.986788	0.961941	0.84953	0.0050556	0.940292	0.943426	0.703014	0.765054	0.703938	0.995016	0.807919	0.851928	0.973662	0.759604	0.883908	0.508772	0.766453	0.966368	0.920733	0.649563	0.167959	0.950773	0.94181	0.961177	0.976965	0.978766	0.969018	0.939952	0.217239	0.967996	-0.0531314	0.751068
	Adcy5	0.981819	1	0.982279	0.88638	0.963434	0.969072	0.718382	0.127195	0.947467	0.948923	0.912427	0.526888	0.945426	0.987724	0.364104	0.956172	0.987982	0.953651	0.855431	-0.0430119	0.946605	0.960429	0.608776	0.743293	0.68912	0.975783	0.765363	0.807486	0.978702	0.730624	0.828253	0.518556	0.722433	0.958188	0.935364	0.631863	0.0129645	0.943151	0.939672	0.947787	0.969013	0.986298	0.990568	0.929508	0.133594	0.976617	-0.168762	0.713543
	Adora2a	0.988138	0.982279	1	0.888586	0.947067	0.958628	0.707804	0.142319	0.975292	0.921106	0.928249	0.536667	0.946561	0.979403	0.364661	0.938388	0.974187	0.93687	0.856793	-0.0636272	0.96728	0.942904	0.707584	0.67312	0.668213	0.981845	0.757619	0.816806	0.969608	0.72696	0.8613	0.563052	0.705877	0.930841	0.951452	0.62849	0.128562	0.934546	0.916773	0.935891	0.955709	0.974128	0.958652	0.921384	0.120048	0.950272	-0.100389	0.719298
	Akap5	0.921746	0.88638	0.888586	1	0.9418	0.848495	0.919371	0.504864	0.813044	0.809239	0.985749	0.77853	0.895481	0.921134	0.587291	0.771895	0.884117	0.853167	0.62069	0.362942	0.842194	0.821595	0.805031	0.752811	0.887842	0.932205	0.872046	0.961398	0.869919	0.913462	0.972255	0.167117	0.903818	0.884613	0.872108	0.847883	0.310034	0.777322	0.799207	0.859151	0.942866	0.846744	0.879477	0.9541	0.337994	0.840976	-0.0565592	0.522288
	Ankrd63	0.954583	0.963434	0.947067	0.9418	1	0.967276	0.787216	0.204056	0.905521	0.908882	0.942255	0.601244	0.921829	0.961531	0.381314	0.918382	0.951349	0.938016	0.795259	0.126808	0.948752	0.947078	0.722027	0.758983	0.74939	0.95997	0.802356	0.854529	0.967434	0.789208	0.870423	0.317833	0.783935	0.936706	0.900258	0.703875	0.0707158	0.876191	0.887024	0.921901	0.975318	0.938134	0.962048	0.962381	0.176919	0.918381	-0.158685	0.638218
	Arhgap33	0.954003	0.969072	0.958628	0.848495	0.967276	1	0.627438	0.0138302	0.963046	0.956676	0.861353	0.422487	0.928045	0.953359	0.209666	0.976872	0.965003	0.968645	0.917526	-0.112535	0.97759	0.993157	0.64545	0.751697	0.572547	0.952948	0.731792	0.739825	0.995974	0.63768	0.764123	0.483166	0.642966	0.943041	0.870977	0.521015	-0.0155983	0.944351	0.94176	0.953382	0.955004	0.975925	0.971429	0.91606	0.0776416	0.942991	-0.149389	0.760094
	Arpp21	0.755188	0.718382	0.707804	0.919371	0.787216	0.627438	1	0.637887	0.572818	0.602776	0.905774	0.94737	0.731713	0.769774	0.837006	0.566034	0.698389	0.670859	0.329964	0.638204	0.606604	0.576073	0.690131	0.604363	0.974549	0.757329	0.717345	0.88158	0.654907	0.979224	0.929826	-0.00399218	0.983137	0.74455	0.731537	0.962763	0.45059	0.566092	0.55764	0.643347	0.760994	0.634264	0.704178	0.777744	0.571167	0.69116	0.0859041	0.332954
	Arpp21	0.239852	0.127195	0.142319	0.504864	0.204056	0.0138302	0.637887	1	0.0437337	0.0660743	0.431054	0.661949	0.283344	0.239505	0.641124	-0.114028	0.166131	0.114349	-0.18774	0.740192	0.0114879	0.00232603	0.447937	0.34782	0.648912	0.254927	0.533855	0.626699	0.076643	0.572395	0.555609	-0.395591	0.600351	0.200274	0.188905	0.609131	0.547098	0.0408147	0.117243	0.18648	0.293545	0.0828201	0.126696	0.366703	0.495169	0.109426	0.185455	-0.102555
	Asic4	0.963749	0.947467	0.975292	0.813044	0.905521	0.963046	0.572818	0.0437337	1	0.938264	0.847421	0.385776	0.941492	0.945567	0.206032	0.944378	0.958561	0.947664	0.938752	-0.214282	0.967946	0.958928	0.688418	0.681679	0.50717	0.955812	0.716008	0.728027	0.971479	0.583956	0.770101	0.629349	0.589725	0.914634	0.876097	0.459167	0.092014	0.962497	0.942361	0.947674	0.927969	0.972096	0.930548	0.880677	0.0621977	0.93123	-0.0502199	0.811832
	Baiap2	0.946707	0.948923	0.921106	0.809239	0.908882	0.956676	0.602776	0.0660743	0.938264	1	0.813175	0.376845	0.932004	0.938209	0.261396	0.962045	0.974812	0.981501	0.927734	-0.163697	0.899166	0.969033	0.525737	0.854293	0.530497	0.945706	0.761915	0.71269	0.97136	0.603975	0.725378	0.556485	0.657156	0.972229	0.801412	0.447977	-0.0175428	0.982352	0.975925	0.954974	0.93146	0.978475	0.956753	0.862169	0.175302	0.977031	-0.0967562	0.858188
	Bcl11b	0.941392	0.912427	0.928249	0.985749	0.942255	0.861353	0.905774	0.431054	0.847421	0.813175	1	0.771774	0.894197	0.935608	0.602754	0.804714	0.902046	0.853278	0.642255	0.291077	0.874498	0.828438	0.809422	0.676441	0.879011	0.947957	0.838569	0.94579	0.880597	0.914711	0.982556	0.286014	0.886773	0.881843	0.926915	0.851418	0.308774	0.795282	0.794502	0.84869	0.935118	0.867552	0.88741	0.937346	0.293786	0.863897	-0.0664837	0.536208
	Camk4	0.578203	0.526888	0.536667	0.77853	0.601244	0.422487	0.94737	0.661949	0.385776	0.376845	0.771774	1	0.576986	0.601264	0.900606	0.362858	0.485691	0.483153	0.114679	0.761467	0.411265	0.348629	0.622257	0.387634	0.916049	0.563957	0.486644	0.728278	0.449065	0.916919	0.824231	-0.112455	0.917253	0.567972	0.572693	0.947582	0.623321	0.372474	0.331649	0.455694	0.561869	0.422844	0.510333	0.588692	0.694481	0.501748	0.287062	0.18438
	Cd4	0.975422	0.945426	0.946561	0.895481	0.921829	0.928045	0.731713	0.283344	0.941492	0.932004	0.894197	0.576986	1	0.980693	0.392017	0.884152	0.955754	0.96876	0.854508	0.0388764	0.889074	0.917341	0.678991	0.794627	0.657637	0.95664	0.750928	0.805461	0.950922	0.699662	0.834811	0.461818	0.749154	0.968092	0.834265	0.596829	0.202015	0.952688	0.944653	0.97798	0.961476	0.950403	0.949113	0.92274	0.313874	0.94654	0.0888334	0.794218
	Chrm4	0.992544	0.987724	0.979403	0.921134	0.961531	0.953359	0.769774	0.239505	0.945567	0.938209	0.935608	0.601264	0.980693	1	0.424963	0.921812	0.98157	0.962506	0.835881	0.0441038	0.926764	0.939449	0.666336	0.765263	0.72509	0.980839	0.776996	0.841263	0.97022	0.761971	0.867815	0.472301	0.773561	0.970885	0.914524	0.669427	0.126352	0.94344	0.938418	0.964726	0.980088	0.973719	0.981648	0.946265	0.237944	0.969584	-0.0521306	0.728598
	Coch	0.41946	0.364104	0.364661	0.587291	0.381314	0.209666	0.837006	0.641124	0.206032	0.261396	0.602754	0.900606	0.392017	0.424963	1	0.216589	0.349497	0.321281	-0.0418485	0.693928	0.184865	0.147761	0.38509	0.285175	0.803003	0.408763	0.378469	0.569519	0.253284	0.817177	0.682553	-0.00559218	0.850261	0.431845	0.411117	0.824506	0.611084	0.248598	0.173174	0.246942	0.353858	0.268336	0.325926	0.342349	0.75917	0.402823	0.323249	0.15245
	Col6a1	0.927045	0.956172	0.938388	0.771895	0.918382	0.976872	0.566034	-0.114028	0.944378	0.962045	0.804714	0.362858	0.884152	0.921812	0.216589	1	0.949913	0.954569	0.925243	-0.216794	0.944333	0.972741	0.525581	0.718602	0.505667	0.922657	0.655491	0.646649	0.972478	0.594731	0.697976	0.598958	0.603225	0.934601	0.847831	0.4581	-0.053292	0.953214	0.921956	0.91359	0.896859	0.968086	0.953718	0.829576	0.0836941	0.958166	-0.147187	0.806744
	Cpne5	0.986788	0.987982	0.974187	0.884117	0.951349	0.965003	0.698389	0.166131	0.958561	0.974812	0.902046	0.485691	0.955754	0.98157	0.349497	0.949913	1	0.968186	0.882872	-0.073187	0.938209	0.965786	0.624463	0.793218	0.653715	0.986081	0.813551	0.816858	0.981442	0.702201	0.826695	0.540754	0.719942	0.96724	0.902743	0.581051	0.0234686	0.962916	0.963505	0.956903	0.973152	0.992002	0.977391	0.926688	0.14521	0.98167	-0.144059	0.768008
	Dclk3	0.961941	0.953651	0.93687	0.853167	0.938016	0.968645	0.670859	0.114349	0.947664	0.981501	0.853278	0.483153	0.96876	0.962506	0.321281	0.954569	0.968186	1	0.914045	-0.053346	0.912754	0.962514	0.610968	0.827139	0.581806	0.950641	0.724606	0.730474	0.97949	0.652361	0.770638	0.500289	0.716005	0.987878	0.8038	0.518606	0.0900356	0.978032	0.956836	0.969332	0.946187	0.968912	0.962467	0.886376	0.277253	0.97279	0.0302404	0.858674
	Dlgap3	0.84953	0.855431	0.856793	0.62069	0.795259	0.917526	0.329964	-0.18774	0.938752	0.927734	0.642255	0.114679	0.854508	0.835881	-0.0418485	0.925243	0.882872	0.914045	1	-0.432187	0.884232	0.934517	0.477869	0.685698	0.241716	0.836933	0.572047	0.502912	0.916044	0.326529	0.528427	0.682149	0.38208	0.853497	0.695045	0.172742	-0.118578	0.948577	0.927587	0.897151	0.821024	0.916202	0.859629	0.744593	-0.0238547	0.875146	-0.0505875	0.893342
	Dlx5	0.0050556	-0.0430119	-0.0636272	0.362942	0.126808	-0.112535	0.638204	0.740192	-0.214282	-0.163697	0.291077	0.761467	0.0388764	0.0441038	0.693928	-0.216794	-0.073187	-0.053346	-0.432187	1	-0.136539	-0.17747	0.314053	0.0917231	0.642245	0.0102199	0.173888	0.373122	-0.0971866	0.571329	0.388611	-0.689192	0.592264	0.0344215	0.0116606	0.680543	0.503096	-0.218848	-0.199343	-0.0717169	0.071964	-0.156553	-0.0316502	0.156435	0.626491	-0.0810741	0.2561	-0.334754
	Dlx5	0.940292	0.946605	0.96728	0.842194	0.948752	0.97759	0.606604	0.0114879	0.967946	0.899166	0.874498	0.411265	0.889074	0.926764	0.184865	0.944333	0.938209	0.912754	0.884232	-0.136539	1	0.965132	0.731492	0.640294	0.568031	0.945535	0.73554	0.760628	0.970585	0.636172	0.79096	0.503669	0.59999	0.878001	0.913551	0.534154	0.0255588	0.895551	0.893017	0.909277	0.932814	0.949241	0.929202	0.910814	-0.0314199	0.890858	-0.196879	0.6835
	Dlx6	0.943426	0.960429	0.942904	0.821595	0.947078	0.993157	0.576073	0.00232603	0.958928	0.969033	0.828438	0.348629	0.917341	0.939449	0.147761	0.972741	0.965786	0.962514	0.934517	-0.17747	0.965132	1	0.597432	0.787879	0.527885	0.946941	0.756199	0.727921	0.992505	0.590767	0.727649	0.495949	0.596371	0.935906	0.852605	0.460753	-0.0759155	0.951385	0.96482	0.959603	0.951944	0.980957	0.968619	0.909976	0.0219893	0.939831	-0.206503	0.768326
	Dlx6	0.703014	0.608776	0.707584	0.805031	0.722027	0.64545	0.690131	0.447937	0.688418	0.525737	0.809422	0.622257	0.678991	0.666336	0.38509	0.525581	0.624463	0.610968	0.477869	0.314053	0.731492	0.597432	1	0.385681	0.6267	0.718941	0.674264	0.785506	0.65147	0.679022	0.842805	0.107142	0.655104	0.581881	0.674792	0.645314	0.512499	0.529402	0.523883	0.613252	0.703632	0.588175	0.567016	0.749992	0.191418	0.52513	0.131567	0.374378
	Dmkn	0.765054	0.743293	0.67312	0.752811	0.758983	0.751697	0.604363	0.34782	0.681679	0.854293	0.676441	0.387634	0.794627	0.765263	0.285175	0.718602	0.793218	0.827139	0.685698	0.0917231	0.640294	0.787879	0.385681	1	0.54223	0.781528	0.807365	0.699999	0.784381	0.582904	0.629766	0.147446	0.668072	0.855325	0.552359	0.427327	0.0350507	0.791257	0.85464	0.84152	0.819165	0.78322	0.801538	0.778331	0.3255	0.793108	-0.0916872	0.680845
	Drd1	0.703938	0.68912	0.668213	0.887842	0.74939	0.572547	0.974549	0.648912	0.50717	0.530497	0.879011	0.916049	0.657637	0.72509	0.803003	0.505667	0.653715	0.581806	0.241716	0.642245	0.568031	0.527885	0.6267	0.54223	1	0.713406	0.724002	0.892464	0.598961	0.973178	0.902326	-0.0617028	0.927065	0.667374	0.75493	0.984684	0.347028	0.484446	0.507099	0.584412	0.729308	0.590416	0.672366	0.766912	0.433511	0.631064	-0.09072	0.176466
	Drd2	0.995016	0.975783	0.981845	0.932205	0.95997	0.952948	0.757329	0.254927	0.955812	0.945706	0.947957	0.563957	0.95664	0.980839	0.408763	0.922657	0.986081	0.950641	0.836933	0.0102199	0.945535	0.946941	0.718941	0.781528	0.713406	1	0.853555	0.877084	0.972501	0.772103	0.895571	0.477046	0.768176	0.955726	0.926387	0.655236	0.153569	0.935197	0.93811	0.951206	0.980752	0.975225	0.962447	0.94961	0.177797	0.956214	-0.116508	0.723393
	Egr1	0.807919	0.765363	0.757619	0.872046	0.802356	0.731792	0.717345	0.533855	0.716008	0.761915	0.838569	0.486644	0.750928	0.776996	0.378469	0.655491	0.813551	0.724606	0.572047	0.173888	0.73554	0.756199	0.674264	0.807365	0.724002	0.853555	1	0.934721	0.767639	0.738656	0.841382	0.14727	0.714805	0.752399	0.765301	0.629409	0.109694	0.688391	0.779548	0.766599	0.861061	0.773071	0.7608	0.878024	0.0684906	0.727681	-0.335019	0.434561
	Egr3	0.851928	0.807486	0.816806	0.961398	0.854529	0.739825	0.88158	0.626699	0.728027	0.71269	0.94579	0.728278	0.805461	0.841263	0.569519	0.646649	0.816858	0.730474	0.502912	0.373122	0.760628	0.727921	0.785506	0.699999	0.892464	0.877084	0.934721	1	0.772629	0.888453	0.958948	0.107761	0.844066	0.773302	0.854272	0.837756	0.27996	0.670652	0.731499	0.772918	0.888599	0.768806	0.789984	0.923455	0.21333	0.742021	-0.19343	0.368184
	Fbxl16	0.973662	0.978702	0.969608	0.869919	0.967434	0.995974	0.654907	0.076643	0.971479	0.97136	0.880597	0.449065	0.950922	0.97022	0.253284	0.972478	0.981442	0.97949	0.916044	-0.0971866	0.970585	0.992505	0.65147	0.784381	0.598961	0.972501	0.767639	0.772629	1	0.662985	0.792556	0.495281	0.673669	0.961826	0.880664	0.540469	0.0230577	0.961569	0.961404	0.970692	0.9705	0.98853	0.980539	0.929344	0.114472	0.960756	-0.128859	0.777453
	Foxo1	0.759604	0.730624	0.72696	0.913462	0.789208	0.63768	0.979224	0.572395	0.583956	0.603975	0.914711	0.916919	0.699662	0.761971	0.817177	0.594731	0.702201	0.652361	0.326529	0.571329	0.636172	0.590767	0.679022	0.582904	0.973178	0.772103	0.738656	0.888453	0.662985	1	0.939536	0.0312572	0.956752	0.731227	0.785022	0.970608	0.443233	0.561749	0.555145	0.632902	0.756179	0.648742	0.712429	0.773045	0.479004	0.69302	-0.0254166	0.299007
	Foxp1	0.883908	0.828253	0.8613	0.972255	0.870423	0.764123	0.929826	0.555609	0.770101	0.725378	0.982556	0.824231	0.834811	0.867815	0.682553	0.697976	0.826695	0.770638	0.528427	0.388611	0.79096	0.727649	0.842805	0.629766	0.902326	0.895571	0.841382	0.958948	0.792556	0.939536	1	0.210691	0.908533	0.810987	0.874242	0.883471	0.441288	0.707879	0.706776	0.770825	0.871938	0.780549	0.79663	0.885412	0.356944	0.781954	-0.00410956	0.460832
	Gabrd	0.508772	0.518556	0.563052	0.167117	0.317833	0.483166	-0.00399218	-0.395591	0.629349	0.556485	0.286014	-0.112455	0.461818	0.472301	-0.00559218	0.598958	0.540754	0.500289	0.682149	-0.689192	0.503669	0.495949	0.107142	0.147446	-0.0617028	0.477046	0.14727	0.107761	0.495281	0.0312572	0.210691	1	0.0565598	0.458484	0.472653	-0.0889388	-0.0997825	0.64096	0.531341	0.448723	0.357987	0.572938	0.455801	0.239044	-0.123877	0.584369	0.0452403	0.695576
	Gnal	0.766453	0.722433	0.705877	0.903818	0.783935	0.642966	0.983137	0.600351	0.589725	0.657156	0.886773	0.917253	0.749154	0.773561	0.850261	0.603225	0.719942	0.716005	0.38208	0.592264	0.59999	0.596371	0.655104	0.668072	0.927065	0.768176	0.714805	0.844066	0.673669	0.956752	0.908533	0.0565598	1	0.78739	0.688708	0.906618	0.462631	0.615359	0.588063	0.65992	0.756979	0.654598	0.711688	0.748762	0.648589	0.731358	0.157935	0.444958
	Gng7	0.966368	0.958188	0.930841	0.884613	0.936706	0.943041	0.74455	0.200274	0.914634	0.972229	0.881843	0.567972	0.968092	0.970885	0.431845	0.934601	0.96724	0.987878	0.853497	0.0344215	0.878001	0.935906	0.581881	0.855325	0.667374	0.955726	0.752399	0.773302	0.961826	0.731227	0.810987	0.458484	0.78739	1	0.820626	0.602586	0.134803	0.963084	0.944957	0.961553	0.949624	0.961035	0.969342	0.891227	0.351367	0.982908	0.0240444	0.81977
	Gpr6	0.920733	0.935364	0.951452	0.872108	0.900258	0.870977	0.731537	0.188905	0.876097	0.801412	0.926915	0.572693	0.834265	0.914524	0.411117	0.847831	0.902743	0.8038	0.695045	0.0116606	0.913551	0.852605	0.674792	0.552359	0.75493	0.926387	0.765301	0.854272	0.880664	0.785022	0.874242	0.472653	0.688708	0.820626	1	0.727537	0.0846734	0.801053	0.807495	0.827144	0.900358	0.896396	0.898229	0.895841	-0.00605557	0.861095	-0.295614	0.487671
	Gpr88	0.649563	0.631863	0.62849	0.847883	0.703875	0.521015	0.962763	0.609131	0.459167	0.447977	0.851418	0.947582	0.596829	0.669427	0.824506	0.4581	0.581051	0.518606	0.172742	0.680543	0.534154	0.460753	0.645314	0.427327	0.984684	0.655236	0.629409	0.837756	0.540469	0.970608	0.883471	-0.0889388	0.906618	0.602586	0.727537	1	0.430859	0.413782	0.41402	0.512272	0.660105	0.521336	0.608374	0.703381	0.454959	0.564327	-0.0273952	0.116825
	Gucy1a3	0.167959	0.0129645	0.128562	0.310034	0.0707158	-0.0155983	0.45059	0.547098	0.092014	-0.0175428	0.308774	0.623321	0.202015	0.126352	0.611084	-0.053292	0.0234686	0.0900356	-0.118578	0.503096	0.0255588	-0.0759155	0.512499	0.0350507	0.347028	0.153569	0.109694	0.27996	0.0230577	0.443233	0.441288	-0.0997825	0.462631	0.134803	0.0846734	0.430859	1	0.0486021	-0.0420438	0.0852292	0.0790282	-0.0035302	-0.00566264	0.0912494	0.676757	0.0452541	0.692674	0.128436
	Inf2	0.950773	0.943151	0.934546	0.777322	0.876191	0.944351	0.566092	0.0408147	0.962497	0.982352	0.795282	0.372474	0.952688	0.94344	0.248598	0.953214	0.962916	0.978032	0.948577	-0.218848	0.895551	0.951385	0.529402	0.791257	0.484446	0.935197	0.688391	0.670652	0.961569	0.561749	0.707879	0.64096	0.615359	0.963084	0.801053	0.413782	0.0486021	1	0.974366	0.963848	0.91216	0.976748	0.946295	0.836728	0.193263	0.974362	0.00821185	0.89546
	Kcnh3	0.94181	0.939672	0.916773	0.799207	0.887024	0.94176	0.55764	0.117243	0.942361	0.975925	0.794502	0.331649	0.944653	0.938418	0.173174	0.921956	0.963505	0.956836	0.927587	-0.199343	0.893017	0.96482	0.523883	0.85464	0.507099	0.93811	0.779548	0.731499	0.961404	0.555145	0.706776	0.531341	0.588063	0.944957	0.807495	0.41402	-0.0420438	0.974366	1	0.981885	0.945044	0.977263	0.95598	0.893006	0.0888207	0.947476	-0.139122	0.812509
	Kcnh4	0.961177	0.947787	0.935891	0.859151	0.921901	0.953382	0.643347	0.18648	0.947674	0.954974	0.84869	0.455694	0.97798	0.964726	0.246942	0.91359	0.956903	0.969332	0.897151	-0.0717169	0.909277	0.959603	0.613252	0.84152	0.584412	0.951206	0.766599	0.772918	0.970692	0.632902	0.770825	0.448723	0.65992	0.961553	0.827144	0.512272	0.0852292	0.963848	0.981885	1	0.967141	0.969879	0.968169	0.929309	0.184527	0.941712	-0.044011	0.788343
	Kcnip2	0.976965	0.969013	0.955709	0.942866	0.975318	0.955004	0.760994	0.293545	0.927969	0.93146	0.935118	0.561869	0.961476	0.980088	0.353858	0.896859	0.973152	0.946187	0.821024	0.071964	0.932814	0.951944	0.703632	0.819165	0.729308	0.980752	0.861061	0.888599	0.9705	0.756179	0.871938	0.357987	0.756979	0.949624	0.900358	0.660105	0.0790282	0.91216	0.945044	0.967141	1	0.962634	0.972588	0.986324	0.159066	0.932802	-0.156877	0.670272
	Kcnj4	0.978766	0.986298	0.974128	0.846744	0.938134	0.975925	0.634264	0.0828201	0.972096	0.978475	0.867552	0.422844	0.950403	0.973719	0.268336	0.968086	0.992002	0.968912	0.916202	-0.156553	0.949241	0.980957	0.588175	0.78322	0.590416	0.975225	0.773071	0.768806	0.98853	0.648742	0.780549	0.572938	0.654598	0.961035	0.896396	0.521336	-0.0035302	0.976748	0.977263	0.969879	0.962634	1	0.983125	0.911983	0.0936873	0.978646	-0.157081	0.786291
	Lingo3	0.969018	0.990568	0.958652	0.879477	0.962048	0.971429	0.704178	0.126696	0.930548	0.956753	0.88741	0.510333	0.949113	0.981648	0.325926	0.953718	0.977391	0.962467	0.859629	-0.0316502	0.929202	0.968619	0.567016	0.801538	0.672366	0.962447	0.7608	0.789984	0.980539	0.712429	0.79663	0.455801	0.711688	0.969342	0.898229	0.608374	-0.00566264	0.946295	0.95598	0.968169	0.972588	0.983125	1	0.933846	0.155418	0.972183	-0.167202	0.720239
	Lrrc10b	0.939952	0.929508	0.921384	0.9541	0.962381	0.91606	0.777744	0.366703	0.880677	0.862169	0.937346	0.588692	0.92274	0.946265	0.342349	0.829576	0.926688	0.886376	0.744593	0.156435	0.910814	0.909976	0.749992	0.778331	0.766912	0.94961	0.878024	0.923455	0.929344	0.773045	0.885412	0.239044	0.748762	0.891227	0.895841	0.703381	0.0912494	0.836728	0.893006	0.929309	0.986324	0.911983	0.933846	1	0.112755	0.863712	-0.207445	0.552741
	Nexn	0.217239	0.133594	0.120048	0.337994	0.176919	0.0776416	0.571167	0.495169	0.0621977	0.175302	0.293786	0.694481	0.313874	0.237944	0.75917	0.0836941	0.14521	0.277253	-0.0238547	0.626491	-0.0314199	0.0219893	0.191418	0.3255	0.433511	0.177797	0.0684906	0.21333	0.114472	0.479004	0.356944	-0.123877	0.648589	0.351367	-0.00605557	0.454959	0.676757	0.193263	0.0888207	0.184527	0.159066	0.0936873	0.155418	0.112755	1	0.251577	0.755703	0.331695
	Ngef	0.967996	0.976617	0.950272	0.840976	0.918381	0.942991	0.69116	0.109426	0.93123	0.977031	0.863897	0.501748	0.94654	0.969584	0.402823	0.958166	0.98167	0.97279	0.875146	-0.0810741	0.890858	0.939831	0.52513	0.793108	0.631064	0.956214	0.727681	0.742021	0.960756	0.69302	0.781954	0.584369	0.731358	0.982908	0.861095	0.564327	0.0452541	0.974362	0.947476	0.941712	0.932802	0.978646	0.972183	0.863712	0.251577	1	-0.055501	0.81908
	Pcp4	-0.0531314	-0.168762	-0.100389	-0.0565592	-0.158685	-0.149389	0.0859041	0.185455	-0.0502199	-0.0967562	-0.0664837	0.287062	0.0888334	-0.0521306	0.323249	-0.147187	-0.144059	0.0302404	-0.0505875	0.2561	-0.196879	-0.206503	0.131567	-0.0916872	-0.09072	-0.116508	-0.335019	-0.19343	-0.128859	-0.0254166	-0.00410956	0.0452403	0.157935	0.0240444	-0.295614	-0.0273952	0.692674	0.00821185	-0.139122	-0.044011	-0.156877	-0.157081	-0.167202	-0.207445	0.755703	-0.055501	1	0.311726
	Pcp4l1	0.751068	0.713543	0.719298	0.522288	0.638218	0.760094	0.332954	-0.102555	0.811832	0.858188	0.536208	0.18438	0.794218	0.728598	0.15245	0.806744	0.768008	0.858674	0.893342	-0.334754	0.6835	0.768326	0.374378	0.680845	0.176466	0.723393	0.434561	0.368184	0.777453	0.299007	0.460832	0.695576	0.444958	0.81977	0.487671	0.116825	0.128436	0.89546	0.812509	0.788343	0.670272	0.786291	0.720239	0.552741	0.331695	0.81908	0.311726	1
	Pde10a	0.828444	0.778756	0.781211	0.945334	0.803159	0.673156	0.953656	0.683151	0.665988	0.667528	0.933534	0.870337	0.807841	0.833285	0.745637	0.60175	0.769912	0.711221	0.420046	0.492308	0.666663	0.645011	0.705229	0.672419	0.948827	0.832199	0.819662	0.951453	0.71459	0.947129	0.958007	0.0996617	0.923667	0.783207	0.810619	0.91285	0.430574	0.651617	0.675614	0.743821	0.83559	0.721019	0.767562	0.855176	0.445532	0.743183	0.00416182	0.379187
	Pde1b	0.986952	0.979364	0.964977	0.897394	0.943556	0.946536	0.758913	0.20728	0.938445	0.962033	0.912399	0.58865	0.976119	0.989778	0.455281	0.937562	0.982193	0.978775	0.850477	0.0194803	0.902766	0.934645	0.617295	0.795839	0.694685	0.974125	0.756282	0.800856	0.966197	0.751114	0.844658	0.515158	0.787429	0.990771	0.877205	0.6363	0.143142	0.96415	0.941017	0.957874	0.958778	0.973588	0.975221	0.904986	0.307506	0.990083	0.0027005	0.794876
	Pde2a	0.970189	0.965637	0.937504	0.929966	0.966551	0.951818	0.77	0.262713	0.907882	0.954706	0.91673	0.57544	0.955972	0.97361	0.397294	0.917956	0.969172	0.963526	0.81903	0.0784754	0.90431	0.95058	0.63071	0.873929	0.724888	0.973104	0.838211	0.852419	0.969212	0.773055	0.851327	0.355308	0.78726	0.979425	0.867649	0.65604	0.103423	0.928887	0.948853	0.96923	0.984105	0.963204	0.981281	0.953044	0.248766	0.956189	-0.11895	0.716451
	Pde7b	0.73998	0.69461	0.698565	0.908791	0.751875	0.585822	0.98935	0.694047	0.557848	0.554779	0.902667	0.947717	0.713352	0.751706	0.837962	0.513543	0.674068	0.622408	0.288319	0.637738	0.585851	0.535347	0.711589	0.546414	0.980651	0.741809	0.72256	0.901352	0.618569	0.970806	0.939389	0.0029845	0.955042	0.69826	0.745196	0.970444	0.476519	0.530215	0.530437	0.617242	0.74327	0.607888	0.670867	0.771869	0.523379	0.653031	0.0702633	0.273449
	Penk	0.967826	0.947771	0.950862	0.950357	0.965554	0.925354	0.84897	0.295026	0.904835	0.892884	0.96217	0.710271	0.955382	0.972355	0.535758	0.885334	0.942541	0.944208	0.768941	0.195418	0.903748	0.890797	0.756793	0.721655	0.779826	0.957641	0.753355	0.850178	0.937563	0.828303	0.913422	0.386873	0.859751	0.952392	0.878002	0.746324	0.249449	0.888517	0.859	0.908577	0.949734	0.917432	0.932889	0.921703	0.364174	0.931545	0.0626743	0.704922
	Phactr1	0.948466	0.928863	0.900372	0.952821	0.953555	0.907019	0.852564	0.362174	0.856257	0.921923	0.932274	0.682873	0.944129	0.95355	0.533074	0.869168	0.939145	0.949058	0.748569	0.22724	0.849017	0.892488	0.664667	0.868913	0.786371	0.949293	0.826924	0.865067	0.928073	0.83342	0.886471	0.287341	0.882048	0.974765	0.818626	0.7244	0.205162	0.888491	0.890021	0.923877	0.956726	0.912808	0.939327	0.924785	0.406882	0.93532	0.0025306	0.709322
	Plxnd1	0.958608	0.972384	0.951728	0.801369	0.904074	0.956997	0.600902	0.0386946	0.95392	0.96904	0.821871	0.412415	0.951093	0.964182	0.258805	0.961544	0.969012	0.966665	0.918454	-0.180922	0.911372	0.961232	0.506506	0.776248	0.549895	0.942212	0.690254	0.700791	0.970157	0.607968	0.725107	0.595656	0.625909	0.962782	0.857306	0.483657	-0.00165141	0.984546	0.973537	0.971673	0.933759	0.987452	0.97964	0.871721	0.146883	0.979399	-0.0859334	0.815653
	Ppp1r1b	0.951314	0.937208	0.946224	0.783877	0.889625	0.960591	0.544763	0.0265313	0.986034	0.965488	0.802913	0.352933	0.95487	0.940642	0.184722	0.949117	0.956418	0.973618	0.966398	-0.229556	0.932567	0.962922	0.612296	0.748104	0.460823	0.937228	0.686845	0.677773	0.971178	0.537476	0.71553	0.625123	0.581722	0.940891	0.810028	0.399091	0.0595731	0.988521	0.966771	0.966112	0.919793	0.972611	0.935684	0.857677	0.131703	0.947259	0.0101172	0.878768
	Ppp1r1b	0.926376	0.898303	0.90547	0.841775	0.900667	0.930261	0.634815	0.183817	0.929133	0.897082	0.826642	0.49117	0.970224	0.934748	0.231445	0.870609	0.900415	0.949346	0.875377	-0.00984251	0.892485	0.919796	0.682454	0.771289	0.551287	0.906158	0.676689	0.725451	0.940148	0.604029	0.753717	0.389973	0.645681	0.92674	0.770215	0.503057	0.187578	0.924944	0.925545	0.975673	0.930719	0.916385	0.921071	0.901879	0.251749	0.884805	0.106811	0.783655
	Prkcd	-0.767955	-0.765938	-0.721364	-0.931267	-0.848936	-0.70127	-0.941073	-0.574134	-0.596601	-0.650023	-0.890034	-0.837959	-0.7537	-0.800415	-0.638988	-0.614267	-0.734217	-0.703613	-0.395109	-0.574265	-0.664465	-0.669804	-0.63218	-0.705693	-0.950978	-0.777424	-0.774915	-0.900396	-0.718181	-0.924974	-0.877308	0.104353	-0.901649	-0.767865	-0.75701	-0.913656	-0.228623	-0.593144	-0.644649	-0.722283	-0.832739	-0.689337	-0.78236	-0.869245	-0.391718	-0.705984	0.129805	-0.286757
	Ptpn5	0.967599	0.975163	0.954811	0.861421	0.95154	0.9703	0.698988	0.0827467	0.941918	0.979788	0.88058	0.499726	0.93801	0.96429	0.375068	0.974541	0.98283	0.983014	0.887663	-0.0568243	0.92761	0.961232	0.597365	0.78601	0.629535	0.96333	0.743884	0.752037	0.978796	0.700942	0.797466	0.539879	0.740373	0.979395	0.85985	0.570473	0.0426021	0.962767	0.935026	0.934781	0.942223	0.976039	0.968103	0.880608	0.227998	0.987176	-0.0693898	0.813453
	Rarb	0.807943	0.781201	0.746686	0.895003	0.809769	0.700512	0.950694	0.512923	0.639758	0.725204	0.875873	0.883031	0.808382	0.827444	0.795127	0.677878	0.76517	0.780042	0.465364	0.499875	0.631191	0.661941	0.56116	0.737421	0.894896	0.797872	0.680744	0.807694	0.73114	0.929639	0.871246	0.11983	0.971216	0.855397	0.711797	0.867492	0.409405	0.699745	0.672958	0.743956	0.796039	0.722662	0.790978	0.771885	0.653457	0.802048	0.158188	0.524805
	Rarb	0.289946	0.244657	0.222194	0.575362	0.399393	0.203718	0.790866	0.619308	0.0886741	0.150684	0.51129	0.884973	0.328083	0.327276	0.758433	0.127631	0.202986	0.274021	-0.112739	0.906502	0.150616	0.131713	0.441931	0.33578	0.744731	0.283619	0.288101	0.495275	0.214818	0.741506	0.570316	-0.486624	0.774949	0.356092	0.232078	0.787823	0.591743	0.110899	0.0920457	0.236504	0.327188	0.145606	0.273056	0.372353	0.762642	0.231223	0.348071	0.00218399
	Rasd2	0.992028	0.981345	0.974014	0.90402	0.945975	0.953462	0.716814	0.240317	0.95729	0.956999	0.912755	0.521984	0.97789	0.990356	0.354922	0.920751	0.98965	0.961766	0.864628	-0.0319868	0.928279	0.95448	0.650546	0.80579	0.675921	0.987439	0.822871	0.844597	0.974953	0.715986	0.846107	0.493677	0.725794	0.965708	0.903913	0.604645	0.0886767	0.957863	0.970253	0.979318	0.985624	0.986036	0.978863	0.950372	0.17055	0.967102	-0.106338	0.746856
	Rasgef1b	0.632099	0.53483	0.578399	0.771596	0.548808	0.406992	0.88189	0.77716	0.463739	0.42074	0.770768	0.917837	0.644713	0.63026	0.862644	0.343944	0.530014	0.501256	0.18829	0.602696	0.412964	0.357862	0.654253	0.437741	0.844299	0.616565	0.579233	0.776503	0.460552	0.852251	0.848789	0.056933	0.859817	0.58391	0.591204	0.848746	0.71733	0.451277	0.422731	0.521844	0.589661	0.472363	0.509403	0.605732	0.654474	0.531093	0.34419	0.289444
	Rasgrp2	0.964242	0.956414	0.940913	0.824132	0.887902	0.927649	0.626318	0.175921	0.947185	0.962579	0.833091	0.433421	0.974055	0.967495	0.292236	0.911122	0.971954	0.960803	0.90044	-0.133234	0.881463	0.937293	0.545065	0.808185	0.572186	0.948155	0.748093	0.751801	0.95259	0.610689	0.754013	0.573602	0.651332	0.95951	0.837048	0.489322	0.0381527	0.980157	0.98335	0.978251	0.94645	0.97688	0.960457	0.891149	0.184142	0.968366	-0.0422591	0.816867
	Rem2	0.957082	0.93904	0.914996	0.895388	0.922786	0.926706	0.704458	0.29326	0.907651	0.954116	0.873128	0.499726	0.959214	0.955451	0.326909	0.886089	0.958043	0.951724	0.837835	0.00939275	0.876099	0.940078	0.603425	0.904559	0.657946	0.959801	0.854108	0.837499	0.952589	0.70179	0.812239	0.376306	0.725511	0.963567	0.828377	0.572722	0.096833	0.937674	0.97366	0.982644	0.974634	0.957664	0.961191	0.941989	0.216118	0.938419	-0.108983	0.741778
	Rgs4	0.0808204	0.0168974	0.0292729	0.390064	0.108347	-0.130501	0.6633	0.843425	-0.140961	-0.147725	0.367129	0.769826	0.073727	0.0993504	0.797839	-0.219539	0.00155272	-0.0711758	-0.424083	0.889024	-0.104543	-0.187561	0.360252	0.00587639	0.702223	0.0868088	0.274842	0.481813	-0.0927854	0.613097	0.489516	-0.438215	0.601206	0.0285762	0.158891	0.726427	0.520542	-0.177251	-0.163352	-0.0716469	0.102107	-0.0987515	-0.0207354	0.181289	0.515682	-0.0266831	0.177473	-0.340567
	Rgs9	0.988601	0.964696	0.967046	0.873089	0.914471	0.939619	0.69486	0.210547	0.964108	0.965245	0.88876	0.516335	0.982722	0.980016	0.381802	0.925573	0.980785	0.973102	0.884722	-0.0694294	0.907633	0.938026	0.634968	0.797402	0.627271	0.97735	0.774045	0.793992	0.964756	0.690926	0.827054	0.5659	0.724497	0.975298	0.867025	0.562241	0.162177	0.980069	0.964702	0.973137	0.955503	0.979625	0.959646	0.901066	0.249535	0.977118	0.0102989	0.825496
	Rxrg	0.970994	0.936	0.933439	0.913969	0.919886	0.91183	0.777663	0.293289	0.911459	0.952023	0.917659	0.597471	0.94561	0.951969	0.496691	0.901853	0.960408	0.955319	0.809205	0.0586531	0.874477	0.906963	0.66346	0.844408	0.703288	0.974602	0.834041	0.839422	0.939963	0.785739	0.878909	0.459906	0.821796	0.974438	0.844858	0.642454	0.246436	0.935929	0.919413	0.931564	0.941814	0.944463	0.932327	0.890068	0.343639	0.959089	0.00713987	0.789297
	Scn4b	0.973652	0.948506	0.969672	0.946274	0.932644	0.89509	0.808557	0.362927	0.916688	0.853305	0.969235	0.663302	0.945939	0.971674	0.475362	0.83888	0.939455	0.885606	0.741818	0.12178	0.909871	0.874682	0.768261	0.674847	0.786596	0.968311	0.814062	0.911182	0.917344	0.811232	0.932137	0.419325	0.782894	0.899607	0.949797	0.744976	0.231346	0.866234	0.87268	0.913583	0.960993	0.922748	0.92563	0.954805	0.194315	0.899355	-0.0726069	0.606641
	Serpina9	0.977089	0.982822	0.974134	0.869821	0.933397	0.944574	0.731474	0.113979	0.937761	0.948805	0.90683	0.55982	0.932425	0.972193	0.448414	0.959226	0.974918	0.951725	0.840369	-0.0453946	0.918711	0.931129	0.591457	0.732425	0.681891	0.969242	0.732725	0.776453	0.959233	0.754977	0.835483	0.575641	0.756526	0.96556	0.916234	0.636506	0.116991	0.949135	0.914537	0.922807	0.932433	0.972626	0.967948	0.874032	0.231225	0.98655	-0.0768027	0.764155
	Sez6	0.948826	0.968265	0.949111	0.77828	0.906391	0.968322	0.566791	-0.039479	0.960316	0.983007	0.808009	0.354956	0.92071	0.944458	0.229688	0.986392	0.974651	0.96804	0.942912	-0.236764	0.929276	0.97309	0.510559	0.755307	0.507916	0.940199	0.69202	0.673884	0.975351	0.580304	0.706199	0.643205	0.605949	0.952359	0.849625	0.441333	-0.0582993	0.983458	0.961445	0.942092	0.917073	0.987893	0.964294	0.846	0.097699	0.980686	-0.126252	0.838958
	Sh3rf2	0.923379	0.892898	0.872484	0.908456	0.897699	0.862454	0.844973	0.331387	0.82821	0.899707	0.898475	0.713512	0.922345	0.923295	0.607381	0.85469	0.900292	0.932264	0.720676	0.221717	0.79538	0.84126	0.613039	0.838231	0.75664	0.915609	0.742542	0.796095	0.888166	0.834122	0.8628	0.340226	0.893471	0.968823	0.77472	0.711766	0.323504	0.883562	0.84923	0.890522	0.896584	0.879781	0.90348	0.843971	0.526859	0.929353	0.13526	0.75675
	Six3	0.198755	0.220535	0.250785	-0.095959	0.146306	0.359883	-0.452645	-0.610936	0.426065	0.371482	-0.0609347	-0.652539	0.172722	0.148901	-0.699917	0.397173	0.279829	0.284328	0.634577	-0.88056	0.389241	0.420027	0.0353831	0.140864	-0.4954	0.213613	0.107576	-0.123111	0.335738	-0.414561	-0.162089	0.59144	-0.400468	0.162823	0.12374	-0.552129	-0.468579	0.385684	0.395469	0.284745	0.181038	0.343489	0.213467	0.119593	-0.607174	0.231289	-0.273671	0.479921
	Slc35d3	0.913478	0.890247	0.893171	0.977714	0.933501	0.843363	0.93185	0.410782	0.801117	0.801046	0.98536	0.811508	0.862799	0.910167	0.656009	0.802093	0.872677	0.843792	0.600193	0.351165	0.838995	0.805786	0.762465	0.696665	0.897202	0.921578	0.805757	0.915026	0.859923	0.949251	0.969061	0.225722	0.924867	0.884425	0.890814	0.878933	0.342099	0.771069	0.759422	0.821453	0.905675	0.839286	0.875444	0.901378	0.377063	0.855199	-0.0413983	0.527723
	Sned1	0.0555914	-0.042598	0.0466877	0.188811	-0.0714553	-0.18276	0.237434	0.681045	-0.0303276	-0.161973	0.212252	0.258815	-0.00558513	0.00699575	0.336184	-0.256594	-0.00946074	-0.18693	-0.279336	0.247587	-0.0587029	-0.173456	0.325043	-0.105892	0.329212	0.0863842	0.370217	0.419956	-0.124867	0.27134	0.346658	-0.0550189	0.157895	-0.130679	0.208376	0.318291	0.384848	-0.14414	-0.0760822	-0.0730073	0.0429486	-0.0626299	-0.108458	0.119319	-0.0842027	-0.108157	-0.126835	-0.319384
	Sp9	0.898883	0.908729	0.933349	0.769535	0.910832	0.967789	0.512322	-0.110823	0.958259	0.887898	0.805948	0.315275	0.84818	0.880034	0.0929863	0.948368	0.904053	0.898356	0.912413	-0.229491	0.989084	0.956873	0.693951	0.604374	0.457695	0.903601	0.664311	0.666863	0.953111	0.545775	0.711951	0.543365	0.51967	0.847209	0.855888	0.429899	-0.00890081	0.886685	0.870238	0.879166	0.883004	0.924854	0.892939	0.849436	-0.0687162	0.862961	-0.174487	0.720691
	Syndig1l	0.972448	0.958504	0.954644	0.837585	0.919134	0.966271	0.615245	0.118196	0.976428	0.983167	0.845351	0.410961	0.97112	0.963949	0.250316	0.94791	0.979884	0.984621	0.938833	-0.151587	0.929997	0.972308	0.61717	0.813497	0.543184	0.964844	0.762783	0.74831	0.982589	0.608924	0.765536	0.563076	0.649765	0.967403	0.835182	0.470421	0.0610695	0.98968	0.985204	0.983358	0.955142	0.987096	0.961427	0.899893	0.162801	0.967162	-0.0397912	0.849245
	Tac1	0.746389	0.703517	0.695838	0.923966	0.786127	0.620427	0.991288	0.668425	0.5669	0.599667	0.905477	0.916798	0.715361	0.753319	0.814525	0.548785	0.69762	0.658934	0.325418	0.639077	0.607577	0.573946	0.724194	0.612702	0.967167	0.757866	0.766677	0.905331	0.648485	0.96773	0.936069	-0.0246803	0.976619	0.72613	0.720898	0.946284	0.42383	0.548761	0.552142	0.62714	0.762156	0.624543	0.683702	0.78496	0.527661	0.672211	0.0426771	0.317072
	Tbc1d8	0.961745	0.945872	0.926873	0.96702	0.946716	0.893437	0.842889	0.425277	0.867685	0.889977	0.955762	0.667401	0.944067	0.967814	0.494366	0.837123	0.946362	0.905308	0.720904	0.194019	0.865413	0.887644	0.679204	0.826293	0.82367	0.965525	0.881725	0.933042	0.920516	0.839746	0.915078	0.296108	0.834287	0.937468	0.8988	0.755104	0.164406	0.868298	0.903576	0.933601	0.981314	0.924629	0.949178	0.972615	0.259014	0.916159	-0.133856	0.605584
	Tiam2	0.862291	0.847882	0.802778	0.902264	0.851229	0.768647	0.913431	0.454331	0.711741	0.805646	0.884686	0.811804	0.867683	0.885148	0.717665	0.75101	0.836085	0.845477	0.568248	0.385582	0.689785	0.742082	0.528575	0.797688	0.861293	0.849406	0.713677	0.814148	0.799655	0.889826	0.85799	0.211134	0.937428	0.912469	0.753792	0.814208	0.300835	0.783826	0.767107	0.819368	0.854036	0.801894	0.861629	0.819523	0.582446	0.872148	0.0991343	0.600453
	Tmem158	0.614412	0.67456	0.648192	0.754206	0.765021	0.639695	0.725805	0.217496	0.511004	0.46546	0.762434	0.637813	0.530949	0.648854	0.37482	0.566087	0.588915	0.512148	0.305759	0.394627	0.676107	0.596078	0.568824	0.362043	0.80314	0.632878	0.573836	0.730439	0.617489	0.772846	0.715632	-0.0978975	0.628782	0.545062	0.781797	0.816771	-0.00253649	0.410236	0.46282	0.539219	0.684336	0.573012	0.668819	0.750941	-0.0236634	0.532717	-0.425643	0.0219181
	Variance decomposition for the optimal classification:
		Absolute	Percent
	Within-class	488835	0.973738
	Between-classes	13184.2	0.0262624
	Total	502019	1
	Class centroids:
	Class	n19	n20	n21	n22	n23	n24	n25	n26	n27
	1	145.273	177.493	188.812	138.323	236.385	171.764	157.669	65.9932	149.519
	2	53.0373	53.1089	42.7936	43.417	27.0974	51.2432	60.4929	27.7233	42.843
	3	7.85742	8.92629	4.0776	5.48385	9.94612	6.07748	8.70587	2.16741	4.3145
	4	61.0962	67.2641	83.2034	57.6422	86.3208	69.0969	67.8885	73.4627	58.7959
	5	33.7648	926.433	39.8162	29.9778	31.9593	35.5699	518.048	12.9098	28.8973
	6	508.98	746.755	529.071	488.939	516.111	639.482	537.442	593.837	522.02
	7	11.2853	3.28202	4.20807	9.20134	4.28673	4.06546	3.83276	238.585	21.3062
	8	40.5509	35.5605	40.1817	39.0281	61.4434	39.3953	36.8164	50.7838	43.5275
	9	1.83644	0.982165	2.60285	2.97816	3.17639	2.61881	501.295	6.12473	3.20536
	10	143.672	108.218	128.108	151.099	131.599	105.266	119.342	40.0545	93.2081
	Distances between the class centroids:
		1	2	3	4	5	6	7	8	9	10
	1	0	367.317	474.495	293.778	902.698	1246.46	500.937	370.485	575.143	171.361
	2	367.317	0	118.679	91.2583	986.558	1576.93	240.351	53.8776	455.928	223.867
	3	474.495	118.679	0	191.252	1051.6	1691.13	237.275	112.519	492.774	333.328
	4	293.778	91.2583	191.252	0	976.14	1504.34	242.681	82.6957	473.485	165.99
	5	902.698	986.558	1051.6	976.14	0	1374.14	1082.39	1013.85	928.705	939.492
	6	1246.46	1576.93	1691.13	1504.34	1374.14	0	1622.79	1583.66	1615.94	1383.72
	7	500.937	240.351	237.275	242.681	1082.39	1622.79	0	213.186	549.521	385.228
	8	370.485	53.8776	112.519	82.6957	1013.85	1583.66	213.186	0	479.077	234.219
	9	575.143	455.928	492.774	473.485	928.705	1615.94	549.521	479.077	0	501.475
	10	171.361	223.867	333.328	165.99	939.492	1383.72	385.228	234.219	501.475	0
	Central objects:
	Class	n19	n20	n21	n22	n23	n24	n25	n26	n27
	1 (Kcnip2)	143.642	158.82	170.84	146.573	230.037	167.96	159.768	56.7392	152.086
	2 (Dlx5)	35.9599	37.6297	21.4221	29.073	8.84732	32.3222	33.6221	9.53598	28.3879
	3 (Dlx6)	7.85742	8.92629	4.0776	5.48385	9.94612	6.07748	8.70587	2.16741	4.3145
	4 (Gabrd)	61.0962	67.2641	83.2034	57.6422	86.3208	69.0969	67.8885	73.4627	58.7959
	5 (Gucy1a3)	33.7648	926.433	39.8162	29.9778	31.9593	35.5699	518.048	12.9098	28.8973
	6 (Nexn)	27.4932	50.431	34.2421	21.7457	20.7018	38.2649	28.5635	20.7133	33.3109
	7 (Prkcd)	11.2853	3.28202	4.20807	9.20134	4.28673	4.06546	3.83276	238.585	21.3062
	8 (Six3)	40.5509	35.5605	40.1817	39.0281	61.4434	39.3953	36.8164	50.7838	43.5275
	9 (Sned1)	1.83644	0.982165	2.60285	2.97816	3.17639	2.61881	501.295	6.12473	3.20536
	10 (Tmem158)	143.672	108.218	128.108	151.099	131.599	105.266	119.342	40.0545	93.2081
	Distances between the central objects:
		1 (Kcnip2)	2 (Dlx5)	3 (Dlx6)	4 (Gabrd)	5 (Gucy1a3)	6 (Nexn)	7 (Prkcd)	8 (Six3)	9 (Sned1)	10 (Tmem158)
	1 (Kcnip2)	0	403.954	459.24	280.425	913.393	390.822	490.57	355.455	560.461	152.993
	2 (Dlx5)	403.954	0	66.4496	140.297	1012.69	28.3585	238.118	72.3433	473.097	275.185
	3 (Dlx6)	459.24	66.4496	0	191.252	1051.6	77.5457	237.275	112.519	492.774	333.328
	4 (Gabrd)	280.425	140.297	191.252	0	976.14	123.827	242.681	82.6957	473.485	165.99
	5 (Gucy1a3)	913.393	1012.69	1051.6	976.14	0	1003.66	1082.39	1013.85	928.705	939.492
	6 (Nexn)	390.822	28.3585	77.5457	123.827	1003.66	0	230.669	58.8513	480.238	267.151
	7 (Prkcd)	490.57	238.118	237.275	242.681	1082.39	230.669	0	213.186	549.521	385.228
	8 (Six3)	355.455	72.3433	112.519	82.6957	1013.85	58.8513	213.186	0	479.077	234.219
	9 (Sned1)	560.461	473.097	492.774	473.485	928.705	480.238	549.521	479.077	0	501.475
	10 (Tmem158)	152.993	275.185	333.328	165.99	939.492	267.151	385.228	234.219	501.475	0
	Results by class:
	Class	1	2	3	4	5	6	7	8	9	10
	Objects	68	4	1	1	1	2	1	1	1	1
	Sum of weights	68	4	1	1	1	2	1	1	1	1
	Within-class variance	437979	45569.1	0	0	0	5.22596e+06	0	0	0	0
	Minimum distance to centroid	29.8963	56.0943	0	0	0	1616.47	0	0	0	0
	Average distance to centroid	424.675	158.098	0	0	0	1616.47	0	0	0	0
	Maximum distance to centroid	3328.52	315.477	0	0	0	1616.47	0	0	0	0						Gene names
		Actn2	Arpp21	Dlx6	Gabrd	Gucy1a3	Nexn	Prkcd	Six3	Sned1	Tmem158
		Adcy5	Dlx5				Pcp4										#node	domain_summary_url
		Adora2a	Rarb														Actn2	Alpha-actinin-2; F-actin cross-linking protein which is thought to anchor actin to a variety of intracellular structures. This is a bundling protein (By similarity).
		Akap5	Rgs4														Adcy5	Adenylate cyclase type 5; Catalyzes the formation of the signaling molecule cAMP in response to G-protein signaling. Mediates signaling downstream of ADRB1. Regulates the increase of free cytosolic Ca(2+) in response to increased blood glucose levels and contributes to the regulation of Ca(2+)-dependent insulin secretion.
		Ankrd63															Adora2a	Adenosine receptor A2a; Receptor for adenosine (By similarity). The activity of this receptor is mediated by G proteins which activate adenylyl cyclase (By similarity).
		Arhgap33															Akap5	A-kinase anchor protein 5; May anchor the PKA kinase to cytoskeletal and/or organelle- associated proteins, targeting the signal carried by cAMP to specific intracellular effectors.
		Arpp21															Ankrd63	Ankyrin repeat domain-containing protein 63.
		Asic4															Arhgap33	Rho GTPase-activating protein 33; May be involved in several stages of intracellular trafficking (By similarity). Could play an important role in the regulation of glucose transport by insulin. May act as a downstream effector of RHOQ/TC10 in the regulation of insulin-stimulated glucose transport; Belongs to the PX domain-containing GAP family.
		Baiap2															Arpp21	cAMP-regulated phosphoprotein 21; Isoform 2 may act as a competitive inhibitor of calmodulin- dependent enzymes such as calcineurin in neurons.
		Bcl11b															Asic4	Acid-sensing ion channel 4; Probable cation channel with high affinity for sodium; Belongs to the amiloride-sensitive sodium channel (TC 1.A.6) family. ASIC4 subfamily.
		Camk4															Baiap2	Brain-specific angiogenesis inhibitor 1-associated protein 2; Adapter protein that links membrane-bound small G-proteins to cytoplasmic effector proteins. Necessary for CDC42-mediated reorganization of the actin cytoskeleton and for RAC1-mediated membrane ruffling. Involved in the regulation of the actin cytoskeleton by WASF family members and the Arp2/3 complex. Plays a role in neurite growth. A…
		Cd4															Bcl11b	B-cell lymphoma/leukemia 11B; Key regulator of both differentiation and survival of T- lymphocytes during thymocyte development in mammals. Essential in controlling the responsiveness of hematopoietic stem cells to chemotactic signals by modulating the expression of receptors CCR7 and CCR9, which direct the movement of progenitor cells from the bone marrow to the thymus (By similarity). Is a regu…
		Chrm4															Camk4	Calcium/calmodulin-dependent protein kinase type IV; Calcium/calmodulin-dependent protein kinase that operates in the calcium-triggered CaMKK-CaMK4 signaling cascade and regulates, mainly by phosphorylation, the activity of several transcription activators, such as CREB1, MEF2D, JUN and RORA, which play pivotal roles in immune response, inflammation, and memory consolidation. In the thymus, regul…
		Coch															Cd4	T-cell surface glycoprotein CD4; Integral membrane glycoprotein that plays an essential role in the immune response and serves multiple functions in responses against both external and internal offenses. In T-cells, functions primarily as a coreceptor for MHC class II molecule:peptide complex. The antigens presented by class II peptides are derived from extracellular proteins while class I peptid…
		Col6a1															Chrm4	Muscarinic acetylcholine receptor M4; The muscarinic acetylcholine receptor mediates various cellular responses, including inhibition of adenylate cyclase, breakdown of phosphoinositides and modulation of potassium channels through the action of G proteins. Primary transducing effect is inhibition of adenylate cyclase; Belongs to the G-protein coupled receptor 1 family. Muscarinic acetylcholine r…
		Cpne5															Coch	Cochlin; Plays a role in the control of cell shape and motility in the trabecular meshwork.
		Dclk3															Col6a1	Collagen alpha-1(VI) chain; Collagen VI acts as a cell-binding protein; Belongs to the type VI collagen family.
		Dlgap3															Cpne5	Copine-5; Probable calcium-dependent phospholipid-binding protein that may play a role in calcium-mediated intracellular processes. Plays a role in dendrite formation by melanocytes. Belongs to the copine family.
		Dlx5															Dclk3	Serine/threonine-protein kinase DCLK3.
		Dlx6															Dlgap3	Disks large-associated protein 3; May play a role in the molecular organization of synapses and neuronal cell signaling. Could be an adapter protein linking ion channel to the subsynaptic cytoskeleton. May induce enrichment of PSD- 95/SAP90 at the plasma membrane; Belongs to the SAPAP family.
		Dmkn															Dlx5	Homeobox protein DLX-5; Transcriptional factor involved in bone development. Acts as an immediate early BMP-responsive transcriptional activator essential for osteoblast differentiation. Stimulates ALPL promoter activity in a RUNX2-independent manner during osteoblast differentiation. Stimulates SP7 promoter activity during osteoblast differentiation. Promotes cell proliferation by up-regulating …
		Drd1															Dlx6	Homeobox protein DLX-6; Belongs to the distal-less homeobox family.
		Drd2															Dmkn	Dermokine; May act as a soluble regulator of keratinocyte differentiation.
		Egr1															Drd1	D(1A) dopamine receptor; Dopamine receptor whose activity is mediated by G proteins which activate adenylyl cyclase.
		Egr3															Drd2	D(2) dopamine receptor; Dopamine receptor whose activity is mediated by G proteins which inhibit adenylyl cyclase; Belongs to the G-protein coupled receptor 1 family.
		Fbxl16															Egr1	Early growth response protein 1; Transcriptional regulator. Recognizes and binds to the DNA sequence 5'- GCG(T/G)GGGCG-3'(EGR-site) in the promoter region of target genes. Binds double-stranded target DNA, irrespective of the cytosine methylation status (By similarity). Regulates the transcription of numerous target genes, and thereby plays an important role in regulating the response to growth f…
		Foxo1															Egr3	Early growth response protein 3; Probable transcription factor involved in muscle spindle development; Belongs to the EGR C2H2-type zinc-finger protein family.
		Foxp1															Fbxl16	F-box/LRR-repeat protein 16; Substrate-recognition component of the SCF (SKP1-CUL1-F-box protein)-type E3 ubiquitin ligase complex.
		Gnal															Foxo1	Forkhead box protein O1; Transcription factor that is the main target of insulin signaling and regulates metabolic homeostasis in response to oxidative stress. Binds to the insulin response element (IRE) with consensus sequence 5'-TT[G/A]TTTTG-3' and the related Daf-16 family binding element (DBE) with consensus sequence 5'-TT[G/A]TTTAC-3'. Activity suppressed by insulin. Main regulator of redox …
		Gng7															Foxp1	Forkhead box protein P1; Transcriptional repressor. Can act with CTBP1 to synergistically repress transcription but CTPBP1 is not essential. Plays an important role in the specification and differentiation of lung epithelium. Acts cooperatively with FOXP4 to regulate lung secretory epithelial cell fate and regeneration by restricting the goblet cell lineage program; the function may involve regul…
		Gpr6															Gnal	Guanine nucleotide-binding protein G(olf) subunit alpha; Guanine nucleotide-binding proteins (G proteins) are involved as modulators or transducers in various transmembrane signaling systems. G(olf) alpha mediates signal transduction within the olfactory neuroepithelium and the basal ganglia. May be involved in some aspect of visual transduction, and in mediating the effect of one or more hormone…
		Gpr88															Gng7	Guanine nucleotide-binding protein G(I)/G(S)/G(O) subunit gamma-7; Guanine nucleotide-binding proteins (G proteins) are involved as a modulator or transducer in various transmembrane signaling systems. The beta and gamma chains are required for the GTPase activity, for replacement of GDP by GTP, and for G protein-effector interaction. Plays a role in the regulation of adenylyl cyclase signaling i…
		Inf2															Gpr6	G-protein coupled receptor 6; Orphan receptor with constitutive G(s) signaling activity that activate cyclic AMP. Promotes neurite outgrowth and blocks myelin inhibition in neurons (By similarity); Belongs to the G-protein coupled receptor 1 family.
		Kcnh3															Gpr88	Probable G-protein coupled receptor 88; Probable G-protein coupled receptor implicated in a large repertoire of behavioral responses that engage motor activities, spatial learning, and emotional processing. May play a role in the regulation of cognitive and motor function.
		Kcnh4															Inf2	Inverted formin-2; Severs actin filaments and accelerates their polymerization and depolymerization; Belongs to the formin homology family.
		Kcnip2															Kcnh3	Potassium voltage-gated channel subfamily H member 3; Pore-forming (alpha) subunit of voltage-gated potassium channel. Elicits an outward current with fast inactivation. Channel properties may be modulated by cAMP and subunit assembly.
		Kcnj4															Kcnh4	Potassium Voltage-gated channel, subfamily H (Eag-related), member 4.
		Lingo3															Kcnip2	Kv channel-interacting protein 2; Regulatory subunit of Kv4/D (Shal)-type voltage-gated rapidly inactivating A-type potassium channels. Modulates channel density, inactivation kinetics and rate of recovery from inactivation in a calcium-dependent and isoform-specific manner. In vitro, modulates KCND2/Kv4.2 and KCND3/Kv4.3 currents. Involved in KCND2 and KCND3 trafficking to the cell surface. Esse…
		Lrrc10b															Kcnj4	Inward rectifier potassium channel 4; Inward rectifier potassium channels are characterized by a greater tendency to allow potassium to flow into the cell rather than out of it. Their voltage dependence is regulated by the concentration of extracellular potassium; as external potassium is raised, the voltage range of the channel opening shifts to more positive voltages. The inward rectification i…
		Ngef															Lingo3	Leucine-rich repeat and immunoglobulin-like domain-containing nogo receptor-interacting protein 3.
		Pcp4l1															Lrrc10b	Leucine-rich repeat-containing 10B.
		Pde10a															Ngef	Ephexin-1; Acts as a guanine nucleotide exchange factor (GEF) which differentially activates the GTPases RHOA, RAC1 and CDC42. Plays a role in axon guidance regulating ephrin-induced growth cone collapse and dendritic spine morphogenesis. Upon activation by ephrin through EPHA4, the GEF activity switches toward RHOA resulting in its activation. Activated RHOA promotes cone retraction at the expen…
		Pde1b															Pcp4l1	Purkinje cell protein 4-like protein 1; Belongs to the PCP4 family.
		Pde2a															Pde10a	cAMP and cAMP-inhibited cGMP 3',5'-cyclic phosphodiesterase 10A; Plays a role in signal transduction by regulating the intracellular concentration of cyclic nucleotides. Can hydrolyze both cAMP and cGMP, but has higher affinity for cAMP and is more efficient with cAMP as substrate. May play a critical role in regulating cAMP and cGMP levels in the striatum, a region of the brain that contributes …
		Pde7b															Pde1b	Calcium/calmodulin-dependent 3',5'-cyclic nucleotide phosphodiesterase 1B; Cyclic nucleotide phosphodiesterase with a dual-specificity for the second messengers cAMP and cGMP, which are key regulators of many important physiological processes. Has a preference for cGMP as a substrate (By similarity).
		Penk															Pde2a	cGMP-dependent 3',5'-cyclic phosphodiesterase; Cyclic nucleotide phosphodiesterase with a dual-specificity for the second messengers cAMP and cGMP, which are key regulators of many important physiological processes.
		Phactr1															Pde7b	cAMP-specific 3',5'-cyclic phosphodiesterase 7B; Hydrolyzes the second messenger cAMP, which is a key regulator of many important physiological processes. May be involved in the control of cAMP-mediated neural activity and cAMP metabolism in the brain.
		Plxnd1															Penk	Met-enkephalin-Arg-Ser-Leu; Met- and Leu-enkephalins compete with and mimic the effects of opiate drugs. They play a role in a number of physiologic functions, including pain perception and responses to stress. PENK(114-133) and PENK(238-259) increase glutamate release in the striatum. PENK(114-133) decreases GABA concentration in the striatum.
		Ppp1r1b															Phactr1	Phosphatase and actin regulator 1; Binds actin monomers (G actin) and plays a role in multiple processes including the regulation of actin cytoskeleton dynamics, actin stress fibers formation, cell motility and survival, formation of tubules by endothelial cells, and regulation of PPP1CA activity. Involved in the regulation of cortical neuron migration and dendrite arborization.
		Ppp1r1b															Plxnd1	Plexin-D1; Cell surface receptor for SEMA4A and for class 3 semaphorins, such as SEMA3A, SEMA3C and SEMA3E. Plays an important role in cell-cell signaling, and in regulating the migration of a wide spectrum of cell types. Regulates the migration of thymocytes in the medulla. Regulates endothelial cell migration. Plays an important role in ensuring the specificity of synapse formation. Mediates an…
		Ptpn5															Ppp1r1b	Protein phosphatase 1 regulatory subunit 1B; Inhibitor of protein-phosphatase 1.
		Rarb															Ptpn5	Tyrosine-protein phosphatase non-receptor type 5; May regulate the activity of several effector molecules involved in synaptic plasticity and neuronal cell survival, including MAPKs, Src family kinases and NMDA receptors; Belongs to the protein-tyrosine phosphatase family. Non- receptor class subfamily.
		Rasd2															Rarb	Retinoic acid receptor beta; Receptor for retinoic acid. Retinoic acid receptors bind as heterodimers to their target response elements in response to their ligands, all-trans or 9-cis retinoic acid, and regulate gene expression in various biological processes. The RAR/RXR heterodimers bind to the retinoic acid response elements (RARE) composed of tandem 5'-AGGTCA-3' sites known as DR1-DR5. In th…
		Rasgef1b															Rasd2	GTP-binding protein Rhes; GTPase signaling protein that binds to and hydrolyzes GTP. Regulates signaling pathways involving G-proteins-coupled receptor and heterotrimeric proteins such as GNB1, GNB2 and GNB3. May be involved in selected striatal competencies, mainly locomotor activity and motor coordination; Belongs to the small GTPase superfamily. RasD family.
		Rasgrp2															Rasgef1b	Ras-GEF domain-containing family member 1B; Guanine nucleotide exchange factor (GEF) with specificity for RAP2A, it doesn't seems to activate other Ras family proteins (in vitro).
		Rem2															Rasgrp2	RAS guanyl-releasing protein 2; Functions as a calcium- and DAG-regulated nucleotide exchange factor specifically activating Rap through the exchange of bound GDP for GTP. May also activates other GTPases such as RRAS, RRAS2, NRAS, KRAS but not HRAS. Functions in aggregation of platelets and adhesion of T-lymphocytes and neutrophils probably through inside-out integrin activation. May function in…
		Rgs9															Rem2	GTP-binding protein REM 2; Binds GTP saturably and exhibits a low intrinsic rate of GTP hydrolysis.
		Rxrg															Rgs9	Regulator of G-protein signaling 9; Inhibits signal transduction by increasing the GTPase activity of G protein alpha subunits thereby driving them into their inactive GDP-bound form. Binds to GNAT1. Involved in phototransduction; key element in the recovery phase of visual transduction.
		Scn4b															Rxrg	Retinoic acid receptor RXR-gamma; Receptor for retinoic acid. Retinoic acid receptors bind as heterodimers to their target response elements in response to their ligands, all-trans or 9-cis retinoic acid, and regulate gene expression in various biological processes. The RAR/RXR heterodimers bind to the retinoic acid response elements (RARE) composed of tandem 5'-AGGTCA-3' sites known as DR1-DR5. …
		Serpina9															Scn4b	Sodium channel subunit beta-4; Modulates channel gating kinetics. Causes negative shifts in the voltage dependence of activation of certain alpha sodium channels, but does not affect the voltage dependence of inactivation. Modulates the susceptibility of the sodium channel to inhibition by toxic peptides from spider, scorpion, wasp and sea anemone venom (By similarity).
		Sez6															Serpina9	Serpin A9.
		Sh3rf2															Sez6	Seizure protein 6; May play a role in cell-cell recognition and in neuronal membrane signaling. Seems to be important for the achievement of the necessary balance between dendrite elongation and branching during the elaboration of a complex dendritic arbor. Involved in the development of appropriate excitatory synaptic connectivity.
		Slc35d3															Sh3rf2	E3 ubiquitin-protein ligase SH3RF2; Has E3 ubiquitin-protein ligase activity. Acts as an anti- apoptotic regulator of the JNK pathway by ubiquitinating and promoting the degradation of SH3RF1, a scaffold protein that is required for pro- apoptotic JNK activation. Facilitates TNF-alpha-mediated recruitment of adapter proteins TRADD and RIPK1 to TNFRSF1A and regulates PAK4 protein stability via inh…
		Sp9															Slc35d3	Solute carrier family 35 member D3; May play a role in hemostasis as a regulator of the biosynthesis of platelet-dense granules.
		Syndig1l															Sp9	Transcription factor Sp9; Transcription factor which plays a key role in limb development. Positively regulates FGF8 expression in the apical ectodermal ridge (AER) and contributes to limb outgrowth in embryos.
		Tac1															Syndig1l	Synapse differentiation-inducing gene protein 1-like; Belongs to the CD225/Dispanin family.
		Tbc1d8															Tac1	C-terminal-flanking peptide; Tachykinins are active peptides which excite neurons, evoke behavioral responses, are potent vasodilators and secretagogues, and contract (directly or indirectly) many smooth muscles; Belongs to the tachykinin family.
		Tiam2															Tbc1d8	TBC1 domain family member 8; May act as a GTPase-activating protein for Rab family protein(s).
		cAMP mediated dopamine uptake															Tiam2	T-lymphoma invasion and metastasis-inducing protein 2; Modulates the activity of RHO-like proteins and connects extracellular signals to cytoskeletal activities. Acts as a GDP- dissociation stimulator protein that stimulates the GDP-GTP exchange activity of RHO-like GTPases and activates them. Activates specifically RAC1, but not CDC42 and RHOA. Mediates extracellular laminin signals to activate …
	Results by object:
	Observation	Class
	Actn2	1
	Adcy5	1
	Adora2a	1
	Akap5	1
	Ankrd63	1
	Arhgap33	1
	Arpp21	1
	Arpp21	2
	Asic4	1
	Baiap2	1
	Bcl11b	1
	Camk4	1
	Cd4	1
	Chrm4	1
	Coch	1
	Col6a1	1
	Cpne5	1
	Dclk3	1
	Dlgap3	1
	Dlx5	2
	Dlx5	1
	Dlx6	1
	Dlx6	3
	Dmkn	1
	Drd1	1
	Drd2	1
	Egr1	1
	Egr3	1
	Fbxl16	1
	Foxo1	1
	Foxp1	1
	Gabrd	4
	Gnal	1
	Gng7	1
	Gpr6	1
	Gpr88	1
	Gucy1a3	5
	Inf2	1
	Kcnh3	1
	Kcnh4	1
	Kcnip2	1
	Kcnj4	1
	Lingo3	1
	Lrrc10b	1
	Nexn	6
	Ngef	1
	Pcp4	6
	Pcp4l1	1
	Pde10a	1
	Pde1b	1
	Pde2a	1
	Pde7b	1
	Penk	1
	Phactr1	1
	Plxnd1	1
	Ppp1r1b	1
	Ppp1r1b	1
	Prkcd	7
	Ptpn5	1
	Rarb	1
	Rarb	2
	Rasd2	1
	Rasgef1b	1
	Rasgrp2	1
	Rem2	1
	Rgs4	2
	Rgs9	1
	Rxrg	1
	Scn4b	1
	Serpina9	1
	Sez6	1
	Sh3rf2	1
	Six3	8
	Slc35d3	1
	Sned1	9
	Sp9	1
	Syndig1l	1
	Tac1	1
	Tbc1d8	1
	Tiam2	1
	Tmem158	10
[truncated: 33 more columns]

## Sheet: Table S4. HPT_GO annotation
Table S4. HPT GO annotation (46 BRSGs)
#category	term ID	term description	observed gene count	background gene count	strength	false discovery rate	matching proteins in your network (labels)
GO Process	GO:0007218	Neuropeptide signaling pathway	9	114	1.57	6.09e-08	Cartpt,Npvf,Pmch,Hcrt,Adcyap1,Ecel1,Tac2,Pomc,Gal
GO Process	GO:0007631	Feeding behavior	8	107	1.55	7.95e-07	Nkx2-1,Trh,Cartpt,Oxt,Pmch,Hcrt,Bsx,Gal
GO Process	GO:1903530	Regulation of secretion by cell	14	714	0.97	8.48e-07	Trh,Cartpt,Oxt,Ghrh,Npvf,Sytl4,Avp,Hcrt,Adcyap1,Nnat,Hap1,Baiap3,Pomc,Gal
GO Process	GO:0046883	Regulation of hormone secretion	10	324	1.17	4.76e-06	Trh,Cartpt,Ghrh,Npvf,Sytl4,Adcyap1,Nnat,Baiap3,Pomc,Gal
GO Process	GO:1903532	Positive regulation of secretion by cell	10	378	1.1	1.67e-05	Trh,Cartpt,Oxt,Ghrh,Sytl4,Avp,Adcyap1,Nnat,Baiap3,Gal
GO Process	GO:0007610	Behavior	12	747	0.88	7.24e-05	Nkx2-1,Trh,Cartpt,Oxt,Ghrh,Avp,Pmch,Hcrt,Adcyap1,Bsx,Foxb1,Gal
GO Process	GO:0021536	Diencephalon development	6	89	1.51	8.17e-05	Nkx2-1,Ghrh,Pitx2,Adcyap1,Foxb1,Hap1
GO Process	GO:0008217	Regulation of blood pressure	7	224	1.17	0.0008	Nkx2-1,Cartpt,Oxt,Avp,Pmch,Tac2,Pomc
GO Process	GO:0007420	Brain development	11	810	0.81	0.00096	Nkx2-1,Ghrh,Fezf1,Cbln1,Pitx2,Adcyap1,Bsx,Nnat,Foxb1,Cited1,Hap1
GO Process	GO:0021854	Hypothalamus development	4	29	1.82	0.00096	Nkx2-1,Pitx2,Foxb1,Hap1
GO Process	GO:0048519	Negative regulation of biological process	28	5717	0.37	0.00096	Nkx2-1,Trh,Itih3,Cartpt,Oxt,Ghrh,Fezf1,Npvf,Igsf1,Sytl4,Cbln1,Avp,Parpbp,Pmch,Pitx2,Vat1,Hcrt,Gabre,Adcyap1,Magel2,Foxb1,Cited1,Cdk12,Ngb,Hap1,Peg10,Pomc,Gal
GO Process	GO:0030072	Peptide hormone secretion	5	82	1.46	0.0011	Cartpt,Ghrh,Sytl4,Adcyap1,Nnat
GO Process	GO:0090276	Regulation of peptide hormone secretion	7	251	1.12	0.0011	Trh,Cartpt,Ghrh,Sytl4,Adcyap1,Nnat,Baiap3
GO Process	GO:0046887	Positive regulation of hormone secretion	6	178	1.2	0.0017	Trh,Ghrh,Adcyap1,Nnat,Baiap3,Gal
GO Process	GO:0046903	Secretion	9	559	0.88	0.0017	Cartpt,Ghrh,Sytl4,Cbln1,Adcyap1,Nnat,Foxb1,Hap1,Baiap3
GO Process	GO:0051050	Positive regulation of transport	12	1101	0.71	0.0017	Trh,Cartpt,Oxt,Ghrh,Sytl4,Avp,Hcrt,Adcyap1,Nnat,Hap1,Baiap3,Gal
GO Process	GO:0042755	Eating behavior	4	43	1.65	0.0019	Trh,Oxt,Hcrt,Bsx
GO Process	GO:0032940	Secretion by cell	8	430	0.95	0.0021	Cartpt,Ghrh,Sytl4,Cbln1,Adcyap1,Nnat,Hap1,Baiap3
GO Process	GO:0008015	Blood circulation	8	442	0.93	0.0022	Nkx2-1,Cartpt,Oxt,Avp,Pmch,Adcyap1,Tac2,Pomc
GO Process	GO:0021983	Pituitary gland development	4	46	1.62	0.0022	Nkx2-1,Ghrh,Pitx2,Adcyap1
GO Process	GO:0042538	Hyperosmotic salinity response	3	13	2.04	0.0025	Nkx2-1,Oxt,Avp
GO Process	GO:0045777	Positive regulation of blood pressure	4	55	1.54	0.0034	Cartpt,Oxt,Avp,Tac2
GO Process	GO:0051954	Positive regulation of amine transport	4	55	1.54	0.0034	Trh,Cartpt,Oxt,Avp
GO Process	GO:0030431	Sleep	3	16	1.95	0.0036	Oxt,Ghrh,Hcrt
GO Process	GO:0051049	Regulation of transport	15	1998	0.55	0.0038	Trh,Cartpt,Oxt,Ghrh,Npvf,Sytl4,Avp,Hcrt,Gabre,Adcyap1,Nnat,Hap1,Baiap3,Pomc,Gal
GO Process	GO:0044057	Regulation of system process	9	665	0.81	0.0039	Cartpt,Oxt,Npvf,Cbln1,Avp,Pmch,Hcrt,Pomc,Gal
GO Process	GO:0090277	Positive regulation of peptide hormone secretion	5	133	1.25	0.0042	Trh,Ghrh,Adcyap1,Nnat,Baiap3
GO Process	GO:0007204	Positive regulation of cytosolic calcium ion concentration	6	241	1.07	0.0047	Oxt,Ghrh,Avp,Pmch,Hcrt,Adcyap1
GO Process	GO:0051051	Negative regulation of transport	8	530	0.86	0.0053	Trh,Cartpt,Oxt,Npvf,Sytl4,Hcrt,Gabre,Adcyap1
GO Process	GO:0007267	Cell-cell signaling	10	909	0.72	0.006	Cartpt,Ghrh,Sytl4,Pmch,Pitx2,Hcrt,Gabre,Adcyap1,Nnat,Pomc
GO Process	GO:0048523	Negative regulation of cellular process	24	5049	0.35	0.0064	Nkx2-1,Trh,Cartpt,Ghrh,Fezf1,Npvf,Igsf1,Sytl4,Cbln1,Avp,Parpbp,Pmch,Pitx2,Vat1,Hcrt,Adcyap1,Magel2,Foxb1,Cited1,Cdk12,Ngb,Hap1,Peg10,Gal
GO Process	GO:0010646	Regulation of cell communication	19	3447	0.42	0.0105	Nkx2-1,Trh,Cartpt,Oxt,Ghrh,Npvf,Igsf1,Sytl4,Cbln1,Avp,Pmch,Hcrt,Adcyap1,Nnat,Hap1,Peg10,Baiap3,Pomc,Gal
GO Process	GO:0023051	Regulation of signaling	19	3456	0.42	0.0107	Nkx2-1,Trh,Cartpt,Oxt,Ghrh,Npvf,Igsf1,Sytl4,Cbln1,Avp,Pmch,Hcrt,Adcyap1,Nnat,Hap1,Peg10,Baiap3,Pomc,Gal
GO Process	GO:0042753	Positive regulation of circadian rhythm	3	27	1.72	0.0107	Nkx2-1,Ghrh,Pmch
GO Process	GO:0051969	Regulation of transmission of nerve impulse	3	27	1.72	0.0107	Cartpt,Avp,Hcrt
GO Process	GO:0030900	Forebrain development	7	454	0.86	0.0138	Nkx2-1,Ghrh,Fezf1,Pitx2,Adcyap1,Foxb1,Hap1
GO Process	GO:0043950	Positive regulation of cAMP-mediated signaling	3	30	1.68	0.0138	Ghrh,Adcyap1,Pomc
GO Process	GO:0007154	Cell communication	26	6128	0.3	0.0144	Trh,Cartpt,Oxt,Ghrh,Npvf,Sytl4,Avp,Asb4,Pmch,Pitx2,Hcrt,Gpr50,Gabre,Adcyap1,Irs4,Nnat,Foxb1,Cited1,Arhgap36,Zcchc12,Ecel1,Hap1,Tac2,Baiap3,Pomc,Gal
GO Process	GO:0065008	Regulation of biological quality	20	3943	0.38	0.017	Nkx2-1,Trh,Cartpt,Oxt,Ghrh,Npvf,Sytl4,Cbln1,Avp,Pmch,Hcrt,Gabre,Adcyap1,Nnat,Foxb1,Hap1,Tac2,Baiap3,Pomc,Gal
GO Process	GO:0031644	Regulation of nervous system process	5	196	1.08	0.0174	Cartpt,Oxt,Cbln1,Avp,Hcrt
GO Process	GO:0001692	Histamine metabolic process	2	4	2.38	0.0176	Trh,Hdc
GO Process	GO:0002125	Maternal aggressive behavior	2	4	2.38	0.0176	Oxt,Avp
GO Process	GO:0050796	Regulation of insulin secretion	5	204	1.07	0.0193	Trh,Cartpt,Sytl4,Nnat,Baiap3
GO Process	GO:0050795	Regulation of behavior	4	106	1.25	0.0207	Trh,Ghrh,Pmch,Baiap3
GO Process	GO:0043270	Positive regulation of ion transport	6	345	0.92	0.0217	Trh,Oxt,Avp,Hcrt,Hap1,Gal
GO Process	GO:0051239	Regulation of multicellular organismal process	17	3060	0.42	0.0224	Nkx2-1,Trh,Cartpt,Oxt,Ghrh,Fezf1,Npvf,Cbln1,Avp,Pmch,Hcrt,Adcyap1,Cited1,Hap1,Baiap3,Pomc,Gal
GO Process	GO:0051048	Negative regulation of secretion	5	221	1.03	0.0258	Trh,Cartpt,Oxt,Npvf,Sytl4
GO Process	GO:0023052	Signaling	25	6002	0.3	0.026	Trh,Cartpt,Oxt,Ghrh,Npvf,Sytl4,Avp,Asb4,Pmch,Pitx2,Hcrt,Gpr50,Gabre,Adcyap1,Irs4,Nnat,Cited1,Arhgap36,Zcchc12,Ecel1,Hap1,Tac2,Baiap3,Pomc,Gal
GO Process	GO:0050896	Response to stimulus	32	9122	0.22	0.0301	Nkx2-1,Trh,Cartpt,Oxt,Ghrh,Fezf1,Npvf,Sytl4,Avp,Parpbp,Asb4,Pmch,Pitx2,Hcrt,Gpr50,Gabre,Adcyap1,Irs4,H2-Q2,Gpx3,Nnat,Foxb1,Cited1,Ngb,Arhgap36,Zcchc12,Ecel1,Hap1,Tac2,Baiap3,Pomc,Gal
GO Process	GO:0009306	Protein secretion	4	122	1.19	0.0309	Sytl4,Cbln1,Adcyap1,Nnat
GO Process	GO:0031667	Response to nutrient levels	7	541	0.79	0.0309	Cartpt,Oxt,Ghrh,Pitx2,Hcrt,Adcyap1,Pomc
GO Process	GO:0044070	Regulation of anion transport	4	123	1.19	0.0309	Trh,Oxt,Avp,Gabre
GO Process	GO:0050794	Regulation of cellular process	38	12265	0.17	0.0309	Nkx2-1,Trh,Cartpt,Oxt,Ghrh,Fezf1,Npvf,Igsf1,Sytl4,Cbln1,Avp,Parpbp,Asb4,Pmch,Pitx2,Vat1,Hcrt,Gpr50,Gabre,Adcyap1,Irs4,Bsx,Magel2,Nnat,Foxb1,Rprm,Cited1,Cdk12,Ngb,Arhgap36,Zcchc12,Ecel1,Hap1,Peg10,Tac2,Baiap3,Pomc,Gal
GO Process	GO:0050804	Modulation of chemical synaptic transmission	7	541	0.79	0.0309	Oxt,Cbln1,Pmch,Hcrt,Adcyap1,Hap1,Baiap3
GO Process	GO:0051241	Negative regulation of multicellular organismal process	10	1172	0.61	0.0309	Nkx2-1,Trh,Cartpt,Oxt,Npvf,Cbln1,Avp,Hcrt,Adcyap1,Pomc
GO Process	GO:0042752	Regulation of circadian rhythm	4	131	1.16	0.0362	Nkx2-1,Ghrh,Pmch,Magel2
GO Process	GO:0043269	Regulation of ion transport	8	784	0.69	0.0413	Trh,Oxt,Avp,Hcrt,Gabre,Adcyap1,Hap1,Gal
GO Process	GO:0050789	Regulation of biological process	39	13021	0.15	0.0413	Nkx2-1,Trh,Itih3,Cartpt,Oxt,Ghrh,Fezf1,Npvf,Igsf1,Sytl4,Cbln1,Avp,Parpbp,Asb4,Pmch,Pitx2,Vat1,Hcrt,Gpr50,Gabre,Adcyap1,Irs4,Bsx,Magel2,Nnat,Foxb1,Rprm,Cited1,Cdk12,Ngb,Arhgap36,Zcchc12,Ecel1,Hap1,Peg10,Tac2,Baiap3,Pomc,Gal
GO Process	GO:0021855	Hypothalamus cell migration	2	9	2.02	0.0433	Pitx2,Foxb1
GO Process	GO:0051970	Negative regulation of transmission of nerve impulse	2	9	2.02	0.0433	Avp,Hcrt
GO Process	GO:0030073	Insulin secretion	3	56	1.41	0.0469	Sytl4,Adcyap1,Nnat
GO Process	GO:0032892	Positive regulation of organic acid transport	3	56	1.41	0.0469	Trh,Oxt,Avp
GO Function	GO:0005179	Hormone activity	10	135	1.55	1.94e-09	Trh,Cartpt,Oxt,Ghrh,Avp,Pmch,Hcrt,Adcyap1,Pomc,Gal
GO Function	GO:0005184	Neuropeptide hormone activity	7	28	2.07	1.94e-09	Cartpt,Oxt,Ghrh,Avp,Hcrt,Adcyap1,Gal
GO Function	GO:0071855	Neuropeptide receptor binding	7	38	1.94	7.84e-09	Ghrh,Pmch,Hcrt,Adcyap1,Tac2,Pomc,Gal
GO Function	GO:0005102	Signaling receptor binding	17	1643	0.69	2.15e-05	Trh,Cartpt,Oxt,Ghrh,Npvf,Igsf1,Sytl4,Avp,Pmch,Hcrt,Adcyap1,Irs4,H2-Q2,Hap1,Tac2,Pomc,Gal
GO Function	GO:0001664	G protein-coupled receptor binding	9	333	1.11	3.25e-05	Oxt,Ghrh,Avp,Pmch,Hcrt,Adcyap1,Tac2,Pomc,Gal
GO Function	GO:0030545	Signaling receptor regulator activity	11	605	0.94	3.58e-05	Trh,Cartpt,Oxt,Ghrh,Igsf1,Avp,Pmch,Hcrt,Adcyap1,Pomc,Gal
GO Function	GO:0005185	Neurohypophyseal hormone activity	2	2	2.68	0.0141	Oxt,Avp
GO Component	GO:0099503	Secretory vesicle	10	710	0.83	0.004	Trh,Cartpt,Oxt,Sytl4,Avp,Hcrt,Hap1,Baiap3,Pomc,Gal
GO Component	GO:0030141	Secretory granule	8	478	0.9	0.0071	Trh,Cartpt,Oxt,Sytl4,Avp,Hcrt,Pomc,Gal
GO Component	GO:0005576	Extracellular region	17	2609	0.49	0.0081	Trh,Itih3,Cartpt,Oxt,Ghrh,Npvf,Igsf1,Cbln1,Avp,Pmch,Adcyap1,H2-Q2,Gpx3,Peg10,Tac2,Pomc,Gal
STRING clusters	CL:9783	Peptide ligand-binding receptors, and Class B/2 (Secretin family receptors)	10	150	1.5	5.24e-09	Trh,Oxt,Npvf,Avp,Pmch,Hcrt,Adcyap1,Tac2,Pomc,Gal
STRING clusters	CL:9784	Peptide ligand-binding receptors, and Neuropeptide receptor binding	9	125	1.53	2.06e-08	Trh,Oxt,Npvf,Avp,Pmch,Hcrt,Tac2,Pomc,Gal
STRING clusters	CL:9785	Neuropeptide signaling pathway, and Vasopressin-like receptors	6	66	1.64	1.41e-05	Oxt,Avp,Pmch,Hcrt,Pomc,Gal
STRING clusters	CL:9857	Mixed, incl. Vasopressin-like receptors, and Neuropeptide receptor binding	4	30	1.8	0.00093	Oxt,Avp,Hcrt,Pomc
KEGG	mmu04080	Neuroactive ligand-receptor interaction	12	354	1.21	3.1e-09	Trh,Oxt,Ghrh,Avp,Pmch,Hcrt,Gpr50,Gabre,Adcyap1,Tac2,Pomc,Gal
Reactome	MMU-375276	Peptide ligand-binding receptors	8	186	1.31	1.08e-05	Trh,Oxt,Avp,Pmch,Hcrt,Tac2,Pomc,Gal
Reactome	MMU-500792	GPCR ligand binding	10	404	1.07	1.08e-05	Trh,Oxt,Ghrh,Avp,Pmch,Hcrt,Adcyap1,Tac2,Pomc,Gal
Reactome	MMU-388396	GPCR downstream signalling	10	584	0.91	0.00018	Trh,Oxt,Ghrh,Avp,Pmch,Hcrt,Adcyap1,Tac2,Pomc,Gal
Reactome	MMU-416476	G alpha (q) signalling events	6	205	1.14	0.0014	Trh,Oxt,Avp,Pmch,Hcrt,Tac2
Reactome	MMU-388479	Vasopressin-like receptors	2	6	2.2	0.0288	Oxt,Avp
Monarch	MP:0000830	Abnormal diencephalon morphology	9	229	1.27	1.23e-05	Nkx2-1,Trh,Fezf1,Sytl4,Avp,Pitx2,Foxb1,Hap1,Gal
Monarch	MP:0003965	Abnormal pituitary hormone level	7	135	1.39	7.82e-05	Nkx2-1,Trh,Ghrh,Igsf1,Pitx2,Adcyap1,Pomc
Monarch	MP:0003972	Decreased pituitary hormone level	6	79	1.56	7.82e-05	Trh,Ghrh,Igsf1,Pitx2,Adcyap1,Pomc
Monarch	MP:0001764	Abnormal homeostasis	25	4256	0.45	0.00036	Nkx2-1,Trh,Cartpt,Hdc,Ghrh,Igsf1,Sytl4,Avp,Asb4,Pmch,Pitx2,Hcrt,Gpr50,Adcyap1,Irs4,Bsx,Magel2,Gpx3,Nnat,Cdk12,Ngb,Ecel1,Hap1,Pomc,Gal
Monarch	MP:0005418	Abnormal circulating hormone level	8	335	1.05	0.0009	Nkx2-1,Trh,Ghrh,Igsf1,Pitx2,Adcyap1,Pomc,Gal
Monarch	MP:0003631	Nervous system phenotype	22	3684	0.45	0.0017	Rtca,Nkx2-1,Trh,Oxt,Hdc,Fezf1,Sytl4,Cbln1,Avp,Pitx2,Adcyap1,Magel2,Gpx3,Foxb1,Cdk12,Ngb,Arhgap36,Ecel1,Hap1,Baiap3,Pomc,Gal
Monarch	MP:0003953	Abnormal hormone level	9	524	0.91	0.0017	Nkx2-1,Trh,Ghrh,Igsf1,Avp,Pitx2,Adcyap1,Pomc,Gal
Monarch	MP:0005116	Abnormal circulating pituitary hormone level	5	89	1.43	0.0017	Nkx2-1,Trh,Igsf1,Pitx2,Adcyap1
Monarch	MP:0003971	Abnormal thyroid-stimulating hormone level	4	39	1.69	0.0019	Nkx2-1,Trh,Igsf1,Pitx2
Monarch	MP:0020973	Abnormal gland development	7	279	1.08	0.0019	Nkx2-1,Trh,Oxt,Pitx2,Bsx,Cited1,Gal
Monarch	MP:0005386	Behavior/neurological phenotype	24	4534	0.4	0.002	Nkx2-1,Trh,Cartpt,Oxt,Hdc,Ghrh,Cbln1,Avp,Pmch,Pitx2,Hcrt,Gpr50,Gabre,Adcyap1,Irs4,Bsx,Magel2,Foxb1,Ngb,Hap1,Tac2,Baiap3,Pomc,Gal
Monarch	MP:0005449	Abnormal food intake	8	425	0.95	0.0021	Cartpt,Oxt,Pmch,Gpr50,Bsx,Magel2,Hap1,Pomc
Monarch	MP:0002069	Abnormal consumption behavior	9	583	0.87	0.0022	Cartpt,Oxt,Avp,Pmch,Gpr50,Bsx,Magel2,Hap1,Pomc
Monarch	MP:0000633	Abnormal pituitary gland morphology	5	117	1.31	0.0035	Nkx2-1,Trh,Sytl4,Pitx2,Gal
Monarch	MP:0001386	Abnormal maternal nurturing	5	117	1.31	0.0035	Oxt,Adcyap1,Irs4,Magel2,Foxb1
Monarch	MP:0011957	Decreased compensatory feeding amount	3	14	2.01	0.0035	Oxt,Magel2,Pomc
Monarch	MP:0020872	Abnormal hypothalamic nucleus morphology	3	15	1.98	0.0035	Nkx2-1,Avp,Hap1
Monarch	MP:0011940	Decreased food intake	5	133	1.25	0.0043	Oxt,Pmch,Magel2,Hap1,Pomc
Monarch	MP:0001259	Abnormal body weight	8	536	0.85	0.0054	Cartpt,Hdc,Pmch,Hcrt,Gpr50,Adcyap1,Hap1,Pomc
Monarch	MP:0004924	Abnormal behavior	22	4323	0.38	0.006	Nkx2-1,Trh,Cartpt,Oxt,Hdc,Ghrh,Avp,Pmch,Pitx2,Hcrt,Gpr50,Gabre,Adcyap1,Irs4,Bsx,Magel2,Foxb1,Ngb,Hap1,Baiap3,Pomc,Gal
Monarch	MP:0002078	Abnormal glucose homeostasis	12	1394	0.61	0.0076	Trh,Cartpt,Ghrh,Sytl4,Avp,Adcyap1,Irs4,Magel2,Cdk12,Hap1,Pomc,Gal
Monarch	MP:0005135	Increased thyroid-stimulating hormone level	3	24	1.77	0.0076	Nkx2-1,Trh,Pitx2
Monarch	MP:0020467	Abnormal circadian behavior	4	80	1.38	0.0087	Oxt,Adcyap1,Magel2,Ngb
Monarch	MP:0001938	Delayed sexual maturation	3	27	1.72	0.0095	Nkx2-1,Magel2,Tac2
Monarch	MP:0001882	Abnormal lactation	4	87	1.34	0.0108	Oxt,Bsx,Foxb1,Gal
Monarch	MP:0000783	Abnormal forebrain morphology	10	1026	0.67	0.0122	Nkx2-1,Trh,Hdc,Fezf1,Sytl4,Avp,Pitx2,Foxb1,Hap1,Gal
Monarch	MP:0002164	Abnormal gland physiology	8	630	0.78	0.0125	Nkx2-1,Trh,Cartpt,Oxt,Sytl4,Bsx,Foxb1,Gal
Monarch	MP:0003632	Abnormal nervous system morphology	16	2638	0.46	0.0142	Nkx2-1,Trh,Hdc,Fezf1,Sytl4,Cbln1,Avp,Pitx2,Adcyap1,Foxb1,Cdk12,Arhgap36,Ecel1,Hap1,Pomc,Gal
Monarch	MP:0004163	Abnormal adenohypophysis morphology	4	97	1.29	0.0144	Nkx2-1,Sytl4,Pitx2,Gal
Monarch	MP:0002152	Abnormal brain morphology	12	1540	0.57	0.0146	Nkx2-1,Trh,Hdc,Fezf1,Sytl4,Cbln1,Avp,Pitx2,Foxb1,Cdk12,Hap1,Gal
Monarch	MP:0013718	Galactostasis	2	4	2.38	0.0147	Oxt,Foxb1
Monarch	MP:0020556	Abnormal ventromedial hypothalamic nucleus morphology	2	4	2.38	0.0147	Nkx2-1,Hap1
Monarch	MP:0001382	Abnormal nursing	3	35	1.61	0.0151	Oxt,Adcyap1,Foxb1
Monarch	MP:0001935	Decreased litter size	6	350	0.91	0.019	Ghrh,Asb4,Adcyap1,Irs4,Magel2,Tac2
Monarch	MP:0003121	Genetic imprinting	3	39	1.56	0.019	Magel2,Cited1,Peg10
Monarch	MP:0000627	Abnormal mammary gland morphology	5	217	1.04	0.0193	Oxt,Bsx,Foxb1,Cited1,Gal
Monarch	MP:0013352	Abnormal Rathkes pouch apoptosis	2	6	2.2	0.0216	Nkx2-1,Pitx2
Monarch	MP:0003633	Abnormal nervous system physiology	13	1929	0.51	0.0219	Rtca,Oxt,Hdc,Sytl4,Cbln1,Adcyap1,Magel2,Gpx3,Ngb,Hap1,Baiap3,Pomc,Gal
Monarch	MP:0021121	Abnormal rhythmic behavior	5	228	1.02	0.0219	Oxt,Hcrt,Adcyap1,Magel2,Ngb
Monarch	MP:0002557	Abnormal social/conspecific interaction behavior	6	372	0.88	0.0222	Oxt,Adcyap1,Irs4,Magel2,Foxb1,Pomc
Monarch	MP:0003948	Abnormal gas homeostasis	6	380	0.87	0.0244	Pmch,Gpr50,Bsx,Ngb,Ecel1,Pomc
Monarch	MP:0003816	Abnormal pituitary gland development	3	47	1.48	0.0255	Nkx2-1,Trh,Pitx2
Monarch	MP:0001921	Reduced fertility	8	761	0.7	0.0282	Nkx2-1,Ghrh,Asb4,Gabre,Adcyap1,Irs4,Magel2,Tac2
Monarch	MP:0005119	Decreased circulating thyroid-stimulating hormone level	2	8	2.07	0.0297	Trh,Igsf1
Monarch	MP:0005118	Decreased circulating pituitary hormone level	3	51	1.45	0.0304	Trh,Igsf1,Adcyap1
Monarch	MP:0005455	Increased susceptibility to weight gain	4	135	1.15	0.0308	Cartpt,Hdc,Hcrt,Pomc
Monarch	MP:0005378	Growth/size/body region phenotype	21	4676	0.33	0.0315	Nkx2-1,Cartpt,Rttn,Hdc,Ghrh,Fezf1,Pmch,Pitx2,Hcrt,Gpr50,Adcyap1,Irs4,Bsx,Magel2,Gpx3,Foxb1,Cited1,Cdk12,Hap1,Peg10,Pomc
Monarch	MP:0003107	Abnormal response to novelty	7	604	0.74	0.0377	Nkx2-1,Cartpt,Hdc,Pitx2,Adcyap1,Baiap3,Gal
Monarch	MP:0000628	Abnormal mammary gland development	4	151	1.1	0.043	Oxt,Bsx,Cited1,Gal
Monarch	MP:0002063	Abnormal learning/memory/conditioning	9	1062	0.6	0.0443	Nkx2-1,Cartpt,Oxt,Hdc,Pitx2,Adcyap1,Foxb1,Pomc,Gal
Monarch	MP:0002572	Abnormal emotion/affect behavior	10	1306	0.56	0.0443	Nkx2-1,Cartpt,Oxt,Hdc,Pitx2,Adcyap1,Hap1,Baiap3,Pomc,Gal
Monarch	MP:0009642	Abnormal blood homeostasis	16	3082	0.39	0.0461	Nkx2-1,Trh,Ghrh,Igsf1,Sytl4,Avp,Pitx2,Adcyap1,Irs4,Magel2,Gpx3,Nnat,Cdk12,Hap1,Pomc,Gal
Monarch	MP:0003956	Abnormal body size	12	1863	0.49	0.0468	Cartpt,Hdc,Ghrh,Pmch,Pitx2,Hcrt,Gpr50,Adcyap1,Bsx,Foxb1,Hap1,Pomc
Monarch	MP:0002782	Abnormal testes secretion	2	12	1.9	0.0479	Nkx2-1,Gal
Monarch	MP:0005661	Decreased circulating adrenaline level	2	12	1.9	0.0479	Adcyap1,Pomc
Monarch	MP:0013351	Abnormal Rathkes pouch development	2	12	1.9	0.0479	Nkx2-1,Pitx2
Monarch	MP:0011117	Abnormal susceptibility to weight gain	5	296	0.9	0.0488	Cartpt,Hdc,Hcrt,Gpr50,Pomc
TISSUES	BTO:0000614	Hypothalamus	7	73	1.66	6.74e-07	Oxt,Avp,Pmch,Hcrt,Tac2,Pomc,Gal
TISSUES	BTO:0001796	Preoptic area	5	22	2.03	2.32e-06	Oxt,Avp,Pmch,Hcrt,Gal
TISSUES	BTO:0002449	Hypothalamic nucleus	4	28	1.83	0.00031	Oxt,Hcrt,Tac2,Pomc
TISSUES	BTO:0000478	Forebrain	9	553	0.89	0.00091	Nkx2-1,Oxt,Avp,Pmch,Mmgt1,Hcrt,Tac2,Pomc,Gal
TISSUES	BTO:0002460	Paraventricular nucleus	3	10	2.15	0.00091	Oxt,Hcrt,Pomc
TISSUES	BTO:0001424	Uterus	4	77	1.39	0.0059	Oxt,Ghrh,Rprm,Tac2
TISSUES	BTO:0001073	Hypophysis	4	87	1.34	0.0072	Oxt,Igsf1,Pitx2,Pomc
TISSUES	BTO:0000146	Brain stem	6	313	0.96	0.0084	Oxt,Igsf1,Pitx2,Mmgt1,Hcrt,Pomc
TISSUES	BTO:0000938	Neuron	4	93	1.31	0.0084	Oxt,Hdc,Hcrt,Pomc
TISSUES	BTO:0000232	Cerebellum	5	213	1.05	0.0127	Oxt,Igsf1,Pitx2,Mmgt1,Pomc
TISSUES	BTO:0001484	Nervous system	16	2762	0.44	0.0127	Nkx2-1,Cartpt,Oxt,Hdc,Igsf1,Cbln1,Avp,Pmch,Pitx2,Mmgt1,Hcrt,Ngb,Tac2,Baiap3,Pomc,Gal
TISSUES	BTO:0005819	Histaminergic neuron	2	5	2.28	0.0127	Hdc,Hcrt
TISSUES	BTO:0000142	Brain	15	2575	0.44	0.0189	Nkx2-1,Cartpt,Oxt,Igsf1,Cbln1,Avp,Pmch,Pitx2,Mmgt1,Hcrt,Ngb,Tac2,Baiap3,Pomc,Gal
TISSUES	BTO:0000937	Neurohypophysis	2	8	2.07	0.0204	Oxt,Pomc
TISSUES	BTO:0003099	Internal female genital organ	5	274	0.94	0.0256	Oxt,Ghrh,Foxb1,Rprm,Tac2
COMPARTMENTS	GOCC:0005576	Extracellular region	15	1660	0.63	0.002	Trh,Itih3,Cartpt,Oxt,Ghrh,Npvf,Cbln1,Avp,Pmch,Adcyap1,Gpx3,Peg10,Tac2,Pomc,Gal
COMPARTMENTS	GOCC:0030141	Secretory granule	7	395	0.92	0.0166	Trh,Oxt,Sytl4,Avp,Hcrt,Pomc,Gal
COMPARTMENTS	GOCC:0031982	Vesicle	13	1570	0.59	0.0166	Trh,Oxt,Sytl4,Avp,Mmgt1,Hcrt,H2-Q2,Magel2,Hap1,Peg10,Baiap3,Pomc,Gal
COMPARTMENTS	GOCC:0031410	Cytoplasmic vesicle	12	1456	0.59	0.02	Trh,Oxt,Sytl4,Avp,Mmgt1,Hcrt,H2-Q2,Magel2,Hap1,Baiap3,Pomc,Gal
COMPARTMENTS	GOCC:0110165	Cellular anatomical entity	40	13279	0.16	0.0368	Nkx2-1,Trh,Itih3,Cartpt,Rttn,Oxt,Hdc,Ghrh,Fezf1,Npvf,Igsf1,Sytl4,Cbln1,Avp,Pmch,Pitx2,Vat1,Mmgt1,Hcrt,Gpr50,Gabre,Adcyap1,Irs4,Bsx,H2-Q2,Magel2,Gpx3,Nnat,Foxb1,Rprm,Cited1,Cdk12,Ngb,Zcchc12,Hap1,Peg10,Tac2,Baiap3,Pomc,Gal
UniProt Keywords	KW-0027	Amidation	10	44	2.03	7.13e-15	Trh,Oxt,Npvf,Avp,Pmch,Hcrt,Adcyap1,Tac2,Pomc,Gal
UniProt Keywords	KW-0165	Cleavage on pair of basic residues	12	249	1.36	4.72e-11	Trh,Itih3,Cartpt,Oxt,Npvf,Avp,Pmch,Hcrt,Adcyap1,Tac2,Pomc,Gal
UniProt Keywords	KW-0527	Neuropeptide	6	23	2.09	5.07e-09	Cartpt,Npvf,Pmch,Hcrt,Tac2,Gal
UniProt Keywords	KW-0372	Hormone	7	104	1.5	4.38e-07	Trh,Oxt,Avp,Pmch,Adcyap1,Pomc,Gal
UniProt Keywords	KW-0964	Secreted	14	1626	0.61	0.00044	Trh,Itih3,Cartpt,Ghrh,Npvf,Igsf1,Cbln1,Avp,Pmch,Adcyap1,Gpx3,Tac2,Pomc,Gal
UniProt Keywords	KW-0732	Signal	18	3618	0.37	0.02	Trh,Itih3,Cartpt,Oxt,Ghrh,Npvf,Igsf1,Cbln1,Avp,Pmch,Hcrt,Gabre,Adcyap1,H2-Q2,Gpx3,Tac2,Pomc,Gal
SMART	SM00003	Neurohypophysial hormones	2	2	2.68	0.0197	Oxt,Avp

## Sheet: Table S5. HPC GO annotation
Table S5. HPC GO annotation (56 BRSGs)
#category	term ID	term description	observed gene count	background gene count	strength	false discovery rate	matching proteins in your network (IDs)	matching proteins in your network (labels)
GO Process	GO:0007399	Nervous system development	30	2190	0.73	9.45e-12	10090.ENSMUSP00000000253,10090.ENSMUSP00000019611,10090.ENSMUSP00000020706,10090.ENSMUSP00000022622,10090.ENSMUSP00000026120,10090.ENSMUSP00000026670,10090.ENSMUSP00000028177,10090.ENSMUSP00000030025,10090.ENSMUSP00000038783,10090.ENSMUSP00000041373,10090.ENSMUSP00000046787,10090.ENSMUSP00000047016,10090.ENSMUSP00000057725,10090.ENSMUSP00000061646,10090.ENSMUSP00000062924,10090.ENSMUSP00000070113…	Lhx2,Arhgef25,Adcy1,Ptk2b,Bhlhe22,Nptx1,Olfm1,Nr4a3,Enc1,Neurod2,Tbr1,Neurod6,Rtn4rl2,Crppa,Rtn4r,Nrgn,Slc17a7,Vxn,Mas1,Zbtb18,Prkcg,Alg10b,Camk2a,Sstr4,Prdm8,Kalrn,Islr2,Foxg1,Cck,Fezf2
GO Process	GO:0030182	Neuron differentiation	22	1180	0.86	4.36e-10	10090.ENSMUSP00000000253,10090.ENSMUSP00000019611,10090.ENSMUSP00000020706,10090.ENSMUSP00000022622,10090.ENSMUSP00000026120,10090.ENSMUSP00000026670,10090.ENSMUSP00000030025,10090.ENSMUSP00000041373,10090.ENSMUSP00000046787,10090.ENSMUSP00000047016,10090.ENSMUSP00000057725,10090.ENSMUSP00000061646,10090.ENSMUSP00000062924,10090.ENSMUSP00000086041,10090.ENSMUSP00000091831,10090.ENSMUSP00000097882…	Lhx2,Arhgef25,Adcy1,Ptk2b,Bhlhe22,Nptx1,Nr4a3,Neurod2,Tbr1,Neurod6,Rtn4rl2,Crppa,Rtn4r,Vxn,Zbtb18,Alg10b,Camk2a,Prdm8,Kalrn,Foxg1,Cck,Fezf2
GO Process	GO:0021537	Telencephalon development	13	300	1.23	3.5e-09	10090.ENSMUSP00000000253,10090.ENSMUSP00000026120,10090.ENSMUSP00000030025,10090.ENSMUSP00000046787,10090.ENSMUSP00000047016,10090.ENSMUSP00000057725,10090.ENSMUSP00000062924,10090.ENSMUSP00000070113,10090.ENSMUSP00000086409,10090.ENSMUSP00000091831,10090.ENSMUSP00000108583,10090.ENSMUSP00000136372,10090.ENSMUSP00000153090	Lhx2,Bhlhe22,Nr4a3,Tbr1,Neurod6,Rtn4rl2,Rtn4r,Nrgn,Mas1,Zbtb18,Prdm8,Foxg1,Fezf2
GO Process	GO:0048666	Neuron development	19	943	0.9	3.96e-09	10090.ENSMUSP00000000253,10090.ENSMUSP00000019611,10090.ENSMUSP00000020706,10090.ENSMUSP00000022622,10090.ENSMUSP00000026120,10090.ENSMUSP00000026670,10090.ENSMUSP00000030025,10090.ENSMUSP00000041373,10090.ENSMUSP00000057725,10090.ENSMUSP00000061646,10090.ENSMUSP00000062924,10090.ENSMUSP00000091831,10090.ENSMUSP00000097882,10090.ENSMUSP00000099952,10090.ENSMUSP00000108583,10090.ENSMUSP00000110611…	Lhx2,Arhgef25,Adcy1,Ptk2b,Bhlhe22,Nptx1,Nr4a3,Neurod2,Rtn4rl2,Crppa,Rtn4r,Zbtb18,Alg10b,Camk2a,Prdm8,Kalrn,Foxg1,Cck,Fezf2
GO Process	GO:0061564	Axon development	14	431	1.1	1.01e-08	10090.ENSMUSP00000000253,10090.ENSMUSP00000019611,10090.ENSMUSP00000020706,10090.ENSMUSP00000026120,10090.ENSMUSP00000026670,10090.ENSMUSP00000030025,10090.ENSMUSP00000057725,10090.ENSMUSP00000061646,10090.ENSMUSP00000062924,10090.ENSMUSP00000108583,10090.ENSMUSP00000110611,10090.ENSMUSP00000136372,10090.ENSMUSP00000149679,10090.ENSMUSP00000153090	Lhx2,Arhgef25,Adcy1,Bhlhe22,Nptx1,Nr4a3,Rtn4rl2,Crppa,Rtn4r,Prdm8,Kalrn,Foxg1,Cck,Fezf2
GO Process	GO:0030900	Forebrain development	14	454	1.08	1.73e-08	10090.ENSMUSP00000000253,10090.ENSMUSP00000026120,10090.ENSMUSP00000030025,10090.ENSMUSP00000046787,10090.ENSMUSP00000047016,10090.ENSMUSP00000057725,10090.ENSMUSP00000062924,10090.ENSMUSP00000070113,10090.ENSMUSP00000086409,10090.ENSMUSP00000091831,10090.ENSMUSP00000105588,10090.ENSMUSP00000108583,10090.ENSMUSP00000136372,10090.ENSMUSP00000153090	Lhx2,Bhlhe22,Nr4a3,Tbr1,Neurod6,Rtn4rl2,Rtn4r,Nrgn,Mas1,Zbtb18,Sstr4,Prdm8,Foxg1,Fezf2
GO Process	GO:0007420	Brain development	17	810	0.91	2.38e-08	10090.ENSMUSP00000000253,10090.ENSMUSP00000020706,10090.ENSMUSP00000026120,10090.ENSMUSP00000030025,10090.ENSMUSP00000041373,10090.ENSMUSP00000046787,10090.ENSMUSP00000047016,10090.ENSMUSP00000057725,10090.ENSMUSP00000062924,10090.ENSMUSP00000070113,10090.ENSMUSP00000082489,10090.ENSMUSP00000086409,10090.ENSMUSP00000091831,10090.ENSMUSP00000105588,10090.ENSMUSP00000108583,10090.ENSMUSP00000136372…	Lhx2,Adcy1,Bhlhe22,Nr4a3,Neurod2,Tbr1,Neurod6,Rtn4rl2,Rtn4r,Nrgn,Slc17a7,Mas1,Zbtb18,Sstr4,Prdm8,Foxg1,Fezf2
GO Process	GO:0048731	System development	33	4105	0.5	5.92e-08	10090.ENSMUSP00000000253,10090.ENSMUSP00000008032,10090.ENSMUSP00000019611,10090.ENSMUSP00000020706,10090.ENSMUSP00000022622,10090.ENSMUSP00000026120,10090.ENSMUSP00000026670,10090.ENSMUSP00000028177,10090.ENSMUSP00000030025,10090.ENSMUSP00000038783,10090.ENSMUSP00000041373,10090.ENSMUSP00000046787,10090.ENSMUSP00000047016,10090.ENSMUSP00000047639,10090.ENSMUSP00000054389,10090.ENSMUSP00000057725…	Lhx2,Crlf1,Arhgef25,Adcy1,Ptk2b,Bhlhe22,Nptx1,Olfm1,Nr4a3,Enc1,Neurod2,Tbr1,Neurod6,Mical2,Ccn3,Rtn4rl2,Crppa,Rtn4r,Nrgn,Slc17a7,Vxn,Mas1,Zbtb18,Prkcg,Alg10b,Camk2a,Sstr4,Prdm8,Kalrn,Islr2,Foxg1,Cck,Fezf2
GO Process	GO:0031175	Neuron projection development	16	763	0.91	8.23e-08	10090.ENSMUSP00000000253,10090.ENSMUSP00000019611,10090.ENSMUSP00000020706,10090.ENSMUSP00000022622,10090.ENSMUSP00000026120,10090.ENSMUSP00000026670,10090.ENSMUSP00000030025,10090.ENSMUSP00000057725,10090.ENSMUSP00000061646,10090.ENSMUSP00000062924,10090.ENSMUSP00000099952,10090.ENSMUSP00000108583,10090.ENSMUSP00000110611,10090.ENSMUSP00000136372,10090.ENSMUSP00000149679,10090.ENSMUSP00000153090	Lhx2,Arhgef25,Adcy1,Ptk2b,Bhlhe22,Nptx1,Nr4a3,Rtn4rl2,Crppa,Rtn4r,Camk2a,Prdm8,Kalrn,Foxg1,Cck,Fezf2
GO Process	GO:0007275	Multicellular organism development	34	4513	0.47	1.07e-07	10090.ENSMUSP00000000253,10090.ENSMUSP00000008032,10090.ENSMUSP00000019611,10090.ENSMUSP00000020706,10090.ENSMUSP00000022622,10090.ENSMUSP00000026120,10090.ENSMUSP00000026670,10090.ENSMUSP00000028177,10090.ENSMUSP00000030025,10090.ENSMUSP00000038783,10090.ENSMUSP00000041373,10090.ENSMUSP00000046787,10090.ENSMUSP00000047016,10090.ENSMUSP00000047639,10090.ENSMUSP00000054389,10090.ENSMUSP00000057725…	Lhx2,Crlf1,Arhgef25,Adcy1,Ptk2b,Bhlhe22,Nptx1,Olfm1,Nr4a3,Enc1,Neurod2,Tbr1,Neurod6,Mical2,Ccn3,Rtn4rl2,Crppa,Rtn4r,Nrgn,Slc17a7,Vxn,Mas1,Zbtb18,Prkcg,Alg10b,Adra1d,Camk2a,Sstr4,Prdm8,Kalrn,Islr2,Foxg1,Cck,Fezf2
GO Process	GO:0007417	Central nervous system development	18	1067	0.82	1.13e-07	10090.ENSMUSP00000000253,10090.ENSMUSP00000020706,10090.ENSMUSP00000026120,10090.ENSMUSP00000030025,10090.ENSMUSP00000041373,10090.ENSMUSP00000046787,10090.ENSMUSP00000047016,10090.ENSMUSP00000057725,10090.ENSMUSP00000062924,10090.ENSMUSP00000070113,10090.ENSMUSP00000082489,10090.ENSMUSP00000086409,10090.ENSMUSP00000091831,10090.ENSMUSP00000105588,10090.ENSMUSP00000108583,10090.ENSMUSP00000110611…	Lhx2,Adcy1,Bhlhe22,Nr4a3,Neurod2,Tbr1,Neurod6,Rtn4rl2,Rtn4r,Nrgn,Slc17a7,Mas1,Zbtb18,Sstr4,Prdm8,Kalrn,Foxg1,Fezf2
GO Process	GO:0007409	Axonogenesis	12	387	1.08	3.05e-07	10090.ENSMUSP00000000253,10090.ENSMUSP00000019611,10090.ENSMUSP00000020706,10090.ENSMUSP00000026120,10090.ENSMUSP00000026670,10090.ENSMUSP00000030025,10090.ENSMUSP00000061646,10090.ENSMUSP00000062924,10090.ENSMUSP00000108583,10090.ENSMUSP00000110611,10090.ENSMUSP00000136372,10090.ENSMUSP00000149679	Lhx2,Arhgef25,Adcy1,Bhlhe22,Nptx1,Nr4a3,Crppa,Rtn4r,Prdm8,Kalrn,Foxg1,Cck
GO Process	GO:0048667	Cell morphogenesis involved in neuron differentiation	13	485	1.02	3.05e-07	10090.ENSMUSP00000000253,10090.ENSMUSP00000019611,10090.ENSMUSP00000020706,10090.ENSMUSP00000026120,10090.ENSMUSP00000026670,10090.ENSMUSP00000030025,10090.ENSMUSP00000061646,10090.ENSMUSP00000062924,10090.ENSMUSP00000099952,10090.ENSMUSP00000108583,10090.ENSMUSP00000110611,10090.ENSMUSP00000136372,10090.ENSMUSP00000149679	Lhx2,Arhgef25,Adcy1,Bhlhe22,Nptx1,Nr4a3,Crppa,Rtn4r,Camk2a,Prdm8,Kalrn,Foxg1,Cck
GO Process	GO:0048812	Neuron projection morphogenesis	13	525	0.98	6.89e-07	10090.ENSMUSP00000000253,10090.ENSMUSP00000019611,10090.ENSMUSP00000020706,10090.ENSMUSP00000026120,10090.ENSMUSP00000026670,10090.ENSMUSP00000030025,10090.ENSMUSP00000061646,10090.ENSMUSP00000062924,10090.ENSMUSP00000099952,10090.ENSMUSP00000108583,10090.ENSMUSP00000110611,10090.ENSMUSP00000136372,10090.ENSMUSP00000149679	Lhx2,Arhgef25,Adcy1,Bhlhe22,Nptx1,Nr4a3,Crppa,Rtn4r,Camk2a,Prdm8,Kalrn,Foxg1,Cck
GO Process	GO:0120036	Plasma membrane bounded cell projection organization	18	1210	0.76	6.89e-07	10090.ENSMUSP00000000253,10090.ENSMUSP00000019611,10090.ENSMUSP00000020706,10090.ENSMUSP00000022622,10090.ENSMUSP00000026120,10090.ENSMUSP00000026670,10090.ENSMUSP00000028758,10090.ENSMUSP00000030025,10090.ENSMUSP00000057725,10090.ENSMUSP00000061646,10090.ENSMUSP00000062924,10090.ENSMUSP00000099952,10090.ENSMUSP00000108583,10090.ENSMUSP00000110611,10090.ENSMUSP00000124947,10090.ENSMUSP00000136372…	Lhx2,Arhgef25,Adcy1,Ptk2b,Bhlhe22,Nptx1,Itpka,Nr4a3,Rtn4rl2,Crppa,Rtn4r,Camk2a,Prdm8,Kalrn,Fnbp1l,Foxg1,Cck,Fezf2
GO Process	GO:0032502	Developmental process	37	6028	0.38	1.7e-06	10090.ENSMUSP00000000253,10090.ENSMUSP00000008032,10090.ENSMUSP00000019611,10090.ENSMUSP00000020706,10090.ENSMUSP00000022622,10090.ENSMUSP00000026120,10090.ENSMUSP00000026670,10090.ENSMUSP00000028177,10090.ENSMUSP00000030025,10090.ENSMUSP00000038783,10090.ENSMUSP00000041373,10090.ENSMUSP00000046787,10090.ENSMUSP00000047016,10090.ENSMUSP00000047639,10090.ENSMUSP00000054389,10090.ENSMUSP00000057725…	Lhx2,Crlf1,Arhgef25,Adcy1,Ptk2b,Bhlhe22,Nptx1,Olfm1,Nr4a3,Enc1,Neurod2,Tbr1,Neurod6,Mical2,Ccn3,Rtn4rl2,Crppa,Rtn4r,Nrgn,Shisa6,Slc17a7,Vxn,Mas1,Zbtb18,Prkcg,Alg10b,Adra1d,Camk2a,Sstr4,Prdm8,Kalrn,Wipf3,Islr2,Nell2,Foxg1,Cck,Fezf2
GO Process	GO:0021543	Pallium development	9	204	1.24	2.22e-06	10090.ENSMUSP00000000253,10090.ENSMUSP00000026120,10090.ENSMUSP00000030025,10090.ENSMUSP00000046787,10090.ENSMUSP00000047016,10090.ENSMUSP00000086409,10090.ENSMUSP00000091831,10090.ENSMUSP00000136372,10090.ENSMUSP00000153090	Lhx2,Bhlhe22,Nr4a3,Tbr1,Neurod6,Mas1,Zbtb18,Foxg1,Fezf2
GO Process	GO:0050804	Modulation of chemical synaptic transmission	11	541	0.9	6.9e-05	10090.ENSMUSP00000020706,10090.ENSMUSP00000022622,10090.ENSMUSP00000026670,10090.ENSMUSP00000028758,10090.ENSMUSP00000041373,10090.ENSMUSP00000070113,10090.ENSMUSP00000071025,10090.ENSMUSP00000097874,10090.ENSMUSP00000099952,10090.ENSMUSP00000101286,10090.ENSMUSP00000138618	Adcy1,Ptk2b,Nptx1,Itpka,Neurod2,Nrgn,Shisa6,Prkcg,Camk2a,Plekhg5,Cacng8
GO Process	GO:0048167	Regulation of synaptic plasticity	8	239	1.12	0.00011	10090.ENSMUSP00000020706,10090.ENSMUSP00000022622,10090.ENSMUSP00000028758,10090.ENSMUSP00000041373,10090.ENSMUSP00000070113,10090.ENSMUSP00000071025,10090.ENSMUSP00000097874,10090.ENSMUSP00000099952	Adcy1,Ptk2b,Itpka,Neurod2,Nrgn,Shisa6,Prkcg,Camk2a
GO Process	GO:0022038	Corpus callosum development	4	20	1.89	0.00019	10090.ENSMUSP00000026120,10090.ENSMUSP00000057725,10090.ENSMUSP00000062924,10090.ENSMUSP00000108583	Bhlhe22,Rtn4rl2,Rtn4r,Prdm8
GO Process	GO:0032501	Multicellular organismal process	39	7908	0.28	0.00019	10090.ENSMUSP00000000253,10090.ENSMUSP00000008032,10090.ENSMUSP00000019611,10090.ENSMUSP00000020706,10090.ENSMUSP00000022622,10090.ENSMUSP00000026120,10090.ENSMUSP00000026670,10090.ENSMUSP00000028177,10090.ENSMUSP00000030025,10090.ENSMUSP00000038783,10090.ENSMUSP00000041373,10090.ENSMUSP00000046787,10090.ENSMUSP00000047016,10090.ENSMUSP00000047639,10090.ENSMUSP00000054389,10090.ENSMUSP00000057725…	Lhx2,Crlf1,Arhgef25,Adcy1,Ptk2b,Bhlhe22,Nptx1,Olfm1,Nr4a3,Enc1,Neurod2,Tbr1,Neurod6,Mical2,Ccn3,Rtn4rl2,Crppa,Rtn4r,Nrgn,Shisa6,Slc17a7,Vxn,Mas1,Zbtb18,Prkcg,Alg10b,Adra1d,Camk2a,Plekhg5,Sstr4,Prdm8,Kalrn,Wipf3,Chrm1,Islr2,Foxg1,Cacng8,Cck,Fezf2
GO Process	GO:0097120	Receptor localization to synapse	5	55	1.55	0.0002	10090.ENSMUSP00000026670,10090.ENSMUSP00000071025,10090.ENSMUSP00000099952,10090.ENSMUSP00000110611,10090.ENSMUSP00000138618	Nptx1,Shisa6,Camk2a,Kalrn,Cacng8
GO Process	GO:0050890	Cognition	9	374	0.97	0.00023	10090.ENSMUSP00000020706,10090.ENSMUSP00000041373,10090.ENSMUSP00000046787,10090.ENSMUSP00000070113,10090.ENSMUSP00000082489,10090.ENSMUSP00000097874,10090.ENSMUSP00000110611,10090.ENSMUSP00000126103,10090.ENSMUSP00000149679	Adcy1,Neurod2,Tbr1,Nrgn,Slc17a7,Prkcg,Kalrn,Chrm1,Cck
GO Process	GO:0099072	Regulation of postsynaptic membrane neurotransmitter receptor levels	5	63	1.49	0.00036	10090.ENSMUSP00000026670,10090.ENSMUSP00000071025,10090.ENSMUSP00000099952,10090.ENSMUSP00000110611,10090.ENSMUSP00000138618	Nptx1,Shisa6,Camk2a,Kalrn,Cacng8
GO Process	GO:0021761	Limbic system development	6	134	1.24	0.00064	10090.ENSMUSP00000030025,10090.ENSMUSP00000046787,10090.ENSMUSP00000047016,10090.ENSMUSP00000086409,10090.ENSMUSP00000091831,10090.ENSMUSP00000153090	Nr4a3,Tbr1,Neurod6,Mas1,Zbtb18,Fezf2
GO Process	GO:0007611	Learning or memory	8	337	0.97	0.001	10090.ENSMUSP00000020706,10090.ENSMUSP00000041373,10090.ENSMUSP00000046787,10090.ENSMUSP00000070113,10090.ENSMUSP00000082489,10090.ENSMUSP00000097874,10090.ENSMUSP00000110611,10090.ENSMUSP00000149679	Adcy1,Neurod2,Tbr1,Nrgn,Slc17a7,Prkcg,Kalrn,Cck
GO Process	GO:0048522	Positive regulation of cellular process	32	5948	0.32	0.001	10090.ENSMUSP00000000253,10090.ENSMUSP00000008032,10090.ENSMUSP00000020706,10090.ENSMUSP00000022622,10090.ENSMUSP00000028177,10090.ENSMUSP00000028758,10090.ENSMUSP00000030025,10090.ENSMUSP00000038783,10090.ENSMUSP00000041373,10090.ENSMUSP00000046787,10090.ENSMUSP00000047016,10090.ENSMUSP00000047639,10090.ENSMUSP00000054389,10090.ENSMUSP00000062924,10090.ENSMUSP00000070113,10090.ENSMUSP00000074895…	Lhx2,Crlf1,Adcy1,Ptk2b,Olfm1,Itpka,Nr4a3,Enc1,Neurod2,Tbr1,Neurod6,Mical2,Ccn3,Rtn4r,Nrgn,Ddn,Ddhd1,Mas1,Zbtb18,Prkcg,Adra1d,Camk2a,Sstr4,Kalrn,Fnbp1l,Chrm1,Islr2,Nell2,Foxg1,Cacng8,Cck,Fezf2
GO Process	GO:0048513	Animal organ development	24	3588	0.42	0.0011	10090.ENSMUSP00000000253,10090.ENSMUSP00000008032,10090.ENSMUSP00000020706,10090.ENSMUSP00000022622,10090.ENSMUSP00000026120,10090.ENSMUSP00000028177,10090.ENSMUSP00000030025,10090.ENSMUSP00000041373,10090.ENSMUSP00000046787,10090.ENSMUSP00000047016,10090.ENSMUSP00000047639,10090.ENSMUSP00000054389,10090.ENSMUSP00000057725,10090.ENSMUSP00000062924,10090.ENSMUSP00000070113,10090.ENSMUSP00000082489…	Lhx2,Crlf1,Adcy1,Ptk2b,Bhlhe22,Olfm1,Nr4a3,Neurod2,Tbr1,Neurod6,Mical2,Ccn3,Rtn4rl2,Rtn4r,Nrgn,Slc17a7,Mas1,Zbtb18,Alg10b,Sstr4,Prdm8,Kalrn,Foxg1,Fezf2
GO Process	GO:0007411	Axon guidance	7	244	1.05	0.0013	10090.ENSMUSP00000000253,10090.ENSMUSP00000019611,10090.ENSMUSP00000030025,10090.ENSMUSP00000061646,10090.ENSMUSP00000062924,10090.ENSMUSP00000110611,10090.ENSMUSP00000136372	Lhx2,Arhgef25,Nr4a3,Crppa,Rtn4r,Kalrn,Foxg1
GO Process	GO:0030154	Cell differentiation	25	3918	0.4	0.0013	10090.ENSMUSP00000000253,10090.ENSMUSP00000019611,10090.ENSMUSP00000020706,10090.ENSMUSP00000022622,10090.ENSMUSP00000026120,10090.ENSMUSP00000026670,10090.ENSMUSP00000028177,10090.ENSMUSP00000030025,10090.ENSMUSP00000041373,10090.ENSMUSP00000046787,10090.ENSMUSP00000047016,10090.ENSMUSP00000054389,10090.ENSMUSP00000057725,10090.ENSMUSP00000061646,10090.ENSMUSP00000062924,10090.ENSMUSP00000086041…	Lhx2,Arhgef25,Adcy1,Ptk2b,Bhlhe22,Nptx1,Olfm1,Nr4a3,Neurod2,Tbr1,Neurod6,Ccn3,Rtn4rl2,Crppa,Rtn4r,Vxn,Zbtb18,Alg10b,Camk2a,Prdm8,Kalrn,Wipf3,Foxg1,Cck,Fezf2
GO Process	GO:0098970	Postsynaptic neurotransmitter receptor diffusion trapping	3	10	2.07	0.0016	10090.ENSMUSP00000071025,10090.ENSMUSP00000099952,10090.ENSMUSP00000138618	Shisa6,Camk2a,Cacng8
GO Process	GO:0021766	Hippocampus development	5	100	1.29	0.0023	10090.ENSMUSP00000030025,10090.ENSMUSP00000047016,10090.ENSMUSP00000086409,10090.ENSMUSP00000091831,10090.ENSMUSP00000153090	Nr4a3,Neurod6,Mas1,Zbtb18,Fezf2
GO Process	GO:0006935	Chemotaxis	9	531	0.82	0.0027	10090.ENSMUSP00000000253,10090.ENSMUSP00000019611,10090.ENSMUSP00000030025,10090.ENSMUSP00000054389,10090.ENSMUSP00000061646,10090.ENSMUSP00000062924,10090.ENSMUSP00000101286,10090.ENSMUSP00000110611,10090.ENSMUSP00000136372	Lhx2,Arhgef25,Nr4a3,Ccn3,Crppa,Rtn4r,Plekhg5,Kalrn,Foxg1
GO Process	GO:0010975	Regulation of neuron projection development	9	562	0.8	0.004	10090.ENSMUSP00000022622,10090.ENSMUSP00000028758,10090.ENSMUSP00000038783,10090.ENSMUSP00000046787,10090.ENSMUSP00000057725,10090.ENSMUSP00000062924,10090.ENSMUSP00000110611,10090.ENSMUSP00000130879,10090.ENSMUSP00000153090	Ptk2b,Itpka,Enc1,Tbr1,Rtn4rl2,Rtn4r,Kalrn,Islr2,Fezf2
GO Process	GO:0007610	Behavior	10	747	0.72	0.0057	10090.ENSMUSP00000020706,10090.ENSMUSP00000030025,10090.ENSMUSP00000041373,10090.ENSMUSP00000046787,10090.ENSMUSP00000070113,10090.ENSMUSP00000082489,10090.ENSMUSP00000097874,10090.ENSMUSP00000110611,10090.ENSMUSP00000149679,10090.ENSMUSP00000153090	Adcy1,Nr4a3,Neurod2,Tbr1,Nrgn,Slc17a7,Prkcg,Kalrn,Cck,Fezf2
GO Process	GO:0009653	Anatomical structure morphogenesis	18	2406	0.47	0.0057	10090.ENSMUSP00000000253,10090.ENSMUSP00000019611,10090.ENSMUSP00000020706,10090.ENSMUSP00000022622,10090.ENSMUSP00000026120,10090.ENSMUSP00000026670,10090.ENSMUSP00000028177,10090.ENSMUSP00000030025,10090.ENSMUSP00000046787,10090.ENSMUSP00000047639,10090.ENSMUSP00000054389,10090.ENSMUSP00000061646,10090.ENSMUSP00000062924,10090.ENSMUSP00000099952,10090.ENSMUSP00000108583,10090.ENSMUSP00000110611…	Lhx2,Arhgef25,Adcy1,Ptk2b,Bhlhe22,Nptx1,Olfm1,Nr4a3,Tbr1,Mical2,Ccn3,Crppa,Rtn4r,Camk2a,Prdm8,Kalrn,Foxg1,Cck
GO Process	GO:0120035	Regulation of plasma membrane bounded cell projection organization	10	766	0.71	0.0068	10090.ENSMUSP00000022622,10090.ENSMUSP00000028758,10090.ENSMUSP00000038783,10090.ENSMUSP00000046787,10090.ENSMUSP00000057725,10090.ENSMUSP00000062924,10090.ENSMUSP00000110611,10090.ENSMUSP00000124947,10090.ENSMUSP00000130879,10090.ENSMUSP00000153090	Ptk2b,Itpka,Enc1,Tbr1,Rtn4rl2,Rtn4r,Kalrn,Fnbp1l,Islr2,Fezf2
GO Process	GO:0021987	Cerebral cortex development	5	132	1.17	0.0073	10090.ENSMUSP00000000253,10090.ENSMUSP00000026120,10090.ENSMUSP00000046787,10090.ENSMUSP00000091831,10090.ENSMUSP00000136372	Lhx2,Bhlhe22,Tbr1,Zbtb18,Foxg1
GO Process	GO:0051128	Regulation of cellular component organization	18	2546	0.44	0.0111	10090.ENSMUSP00000022622,10090.ENSMUSP00000026670,10090.ENSMUSP00000028177,10090.ENSMUSP00000028758,10090.ENSMUSP00000038783,10090.ENSMUSP00000041373,10090.ENSMUSP00000046787,10090.ENSMUSP00000054389,10090.ENSMUSP00000057725,10090.ENSMUSP00000062924,10090.ENSMUSP00000067685,10090.ENSMUSP00000082489,10090.ENSMUSP00000084577,10090.ENSMUSP00000110611,10090.ENSMUSP00000124947,10090.ENSMUSP00000130879…	Ptk2b,Nptx1,Olfm1,Itpka,Enc1,Neurod2,Tbr1,Ccn3,Rtn4rl2,Rtn4r,Iqgap2,Slc17a7,Ddhd1,Kalrn,Fnbp1l,Islr2,Cck,Fezf2
GO Process	GO:0099601	Regulation of neurotransmitter receptor activity	4	72	1.34	0.0112	10090.ENSMUSP00000022622,10090.ENSMUSP00000026670,10090.ENSMUSP00000071025,10090.ENSMUSP00000138618	Ptk2b,Nptx1,Shisa6,Cacng8
GO Process	GO:0065008	Regulation of biological quality	23	3943	0.36	0.0132	10090.ENSMUSP00000020706,10090.ENSMUSP00000022622,10090.ENSMUSP00000026670,10090.ENSMUSP00000028177,10090.ENSMUSP00000028758,10090.ENSMUSP00000030025,10090.ENSMUSP00000041373,10090.ENSMUSP00000054389,10090.ENSMUSP00000062924,10090.ENSMUSP00000070113,10090.ENSMUSP00000071025,10090.ENSMUSP00000074783,10090.ENSMUSP00000082489,10090.ENSMUSP00000091831,10090.ENSMUSP00000097874,10090.ENSMUSP00000099473…	Adcy1,Ptk2b,Nptx1,Olfm1,Itpka,Nr4a3,Neurod2,Ccn3,Rtn4r,Nrgn,Shisa6,Ttr,Slc17a7,Zbtb18,Prkcg,Adra1d,Camk2a,Kalrn,Chrm1,Islr2,Nell2,Cacng8,Cck
GO Process	GO:0021871	Forebrain regionalization	3	27	1.64	0.0154	10090.ENSMUSP00000000253,10090.ENSMUSP00000026120,10090.ENSMUSP00000153090	Lhx2,Bhlhe22,Fezf2
GO Process	GO:0035235	Ionotropic glutamate receptor signaling pathway	3	27	1.64	0.0154	10090.ENSMUSP00000022622,10090.ENSMUSP00000099952,10090.ENSMUSP00000110611	Ptk2b,Camk2a,Kalrn
GO Process	GO:0098989	NMDA selective glutamate receptor signaling pathway	2	3	2.41	0.0154	10090.ENSMUSP00000099952,10090.ENSMUSP00000110611	Camk2a,Kalrn
GO Process	GO:0023041	Neuronal signal transduction	2	4	2.29	0.0223	10090.ENSMUSP00000028177,10090.ENSMUSP00000062924	Olfm1,Rtn4r
GO Process	GO:0050806	Positive regulation of synaptic transmission	5	178	1.04	0.024	10090.ENSMUSP00000020706,10090.ENSMUSP00000022622,10090.ENSMUSP00000070113,10090.ENSMUSP00000097874,10090.ENSMUSP00000138618	Adcy1,Ptk2b,Nrgn,Prkcg,Cacng8
GO Process	GO:0007612	Learning	5	193	1	0.0342	10090.ENSMUSP00000041373,10090.ENSMUSP00000046787,10090.ENSMUSP00000070113,10090.ENSMUSP00000110611,10090.ENSMUSP00000149679	Neurod2,Tbr1,Nrgn,Kalrn,Cck
GO Process	GO:0021954	Central nervous system neuron development	4	102	1.18	0.0351	10090.ENSMUSP00000026120,10090.ENSMUSP00000108583,10090.ENSMUSP00000136372,10090.ENSMUSP00000153090	Bhlhe22,Prdm8,Foxg1,Fezf2
GO Process	GO:0031644	Regulation of nervous system process	5	196	1	0.0357	10090.ENSMUSP00000022622,10090.ENSMUSP00000026670,10090.ENSMUSP00000054389,10090.ENSMUSP00000071025,10090.ENSMUSP00000149679	Ptk2b,Nptx1,Ccn3,Shisa6,Cck
GO Process	GO:0021902	Commitment of neuronal cell to specific neuron type in forebrain	2	6	2.11	0.0387	10090.ENSMUSP00000046787,10090.ENSMUSP00000153090	Tbr1,Fezf2
GO Process	GO:0050767	Regulation of neurogenesis	7	462	0.77	0.0397	10090.ENSMUSP00000000253,10090.ENSMUSP00000028758,10090.ENSMUSP00000062924,10090.ENSMUSP00000110611,10090.ENSMUSP00000130879,10090.ENSMUSP00000136372,10090.ENSMUSP00000153090	Lhx2,Itpka,Rtn4r,Kalrn,Islr2,Foxg1,Fezf2
GO Process	GO:0021953	Central nervous system neuron differentiation	5	208	0.97	0.0448	10090.ENSMUSP00000026120,10090.ENSMUSP00000046787,10090.ENSMUSP00000108583,10090.ENSMUSP00000136372,10090.ENSMUSP00000153090	Bhlhe22,Tbr1,Prdm8,Foxg1,Fezf2
GO Component	GO:0036477	Somatodendritic compartment	18	1168	0.78	8.66e-07	10090.ENSMUSP00000022622,10090.ENSMUSP00000026750,10090.ENSMUSP00000028177,10090.ENSMUSP00000028758,10090.ENSMUSP00000038783,10090.ENSMUSP00000054389,10090.ENSMUSP00000057725,10090.ENSMUSP00000062924,10090.ENSMUSP00000070113,10090.ENSMUSP00000071025,10090.ENSMUSP00000074895,10090.ENSMUSP00000097874,10090.ENSMUSP00000099952,10090.ENSMUSP00000110611,10090.ENSMUSP00000126103,10090.ENSMUSP00000131665…	Ptk2b,Cnksr2,Olfm1,Itpka,Enc1,Ccn3,Rtn4rl2,Rtn4r,Nrgn,Shisa6,Ddn,Prkcg,Camk2a,Kalrn,Chrm1,Nell2,Cacng8,Cck
GO Component	GO:0043005	Neuron projection	21	1721	0.68	8.66e-07	10090.ENSMUSP00000022622,10090.ENSMUSP00000026670,10090.ENSMUSP00000026750,10090.ENSMUSP00000028177,10090.ENSMUSP00000028758,10090.ENSMUSP00000054389,10090.ENSMUSP00000057725,10090.ENSMUSP00000062924,10090.ENSMUSP00000070113,10090.ENSMUSP00000071025,10090.ENSMUSP00000074895,10090.ENSMUSP00000082489,10090.ENSMUSP00000097874,10090.ENSMUSP00000099952,10090.ENSMUSP00000101286,10090.ENSMUSP00000105588…	Ptk2b,Nptx1,Cnksr2,Olfm1,Itpka,Ccn3,Rtn4rl2,Rtn4r,Nrgn,Shisa6,Ddn,Slc17a7,Prkcg,Camk2a,Plekhg5,Sstr4,Kalrn,Chrm1,Nell2,Cacng8,Cck
GO Component	GO:0098978	Glutamatergic synapse	12	522	0.95	5.63e-06	10090.ENSMUSP00000020706,10090.ENSMUSP00000022622,10090.ENSMUSP00000026670,10090.ENSMUSP00000026750,10090.ENSMUSP00000028177,10090.ENSMUSP00000062924,10090.ENSMUSP00000070113,10090.ENSMUSP00000071025,10090.ENSMUSP00000099952,10090.ENSMUSP00000110611,10090.ENSMUSP00000126103,10090.ENSMUSP00000138618	Adcy1,Ptk2b,Nptx1,Cnksr2,Olfm1,Rtn4r,Nrgn,Shisa6,Camk2a,Kalrn,Chrm1,Cacng8
GO Component	GO:0030425	Dendrite	14	832	0.82	9.75e-06	10090.ENSMUSP00000022622,10090.ENSMUSP00000028758,10090.ENSMUSP00000054389,10090.ENSMUSP00000057725,10090.ENSMUSP00000062924,10090.ENSMUSP00000070113,10090.ENSMUSP00000071025,10090.ENSMUSP00000074895,10090.ENSMUSP00000097874,10090.ENSMUSP00000099952,10090.ENSMUSP00000126103,10090.ENSMUSP00000131665,10090.ENSMUSP00000138618,10090.ENSMUSP00000149679	Ptk2b,Itpka,Ccn3,Rtn4rl2,Rtn4r,Nrgn,Shisa6,Ddn,Prkcg,Camk2a,Chrm1,Nell2,Cacng8,Cck
GO Component	GO:0045202	Synapse	18	1589	0.65	1.7e-05	10090.ENSMUSP00000020706,10090.ENSMUSP00000022622,10090.ENSMUSP00000026670,10090.ENSMUSP00000026750,10090.ENSMUSP00000028177,10090.ENSMUSP00000028758,10090.ENSMUSP00000062924,10090.ENSMUSP00000070113,10090.ENSMUSP00000071025,10090.ENSMUSP00000074895,10090.ENSMUSP00000082489,10090.ENSMUSP00000097874,10090.ENSMUSP00000099952,10090.ENSMUSP00000101286,10090.ENSMUSP00000110611,10090.ENSMUSP00000126103…	Adcy1,Ptk2b,Nptx1,Cnksr2,Olfm1,Itpka,Rtn4r,Nrgn,Shisa6,Ddn,Slc17a7,Prkcg,Camk2a,Plekhg5,Kalrn,Chrm1,Cacng8,Cck
GO Component	GO:0043025	Neuronal cell body	13	784	0.81	2.32e-05	10090.ENSMUSP00000022622,10090.ENSMUSP00000026750,10090.ENSMUSP00000028177,10090.ENSMUSP00000038783,10090.ENSMUSP00000054389,10090.ENSMUSP00000057725,10090.ENSMUSP00000062924,10090.ENSMUSP00000070113,10090.ENSMUSP00000074895,10090.ENSMUSP00000099952,10090.ENSMUSP00000110611,10090.ENSMUSP00000131665,10090.ENSMUSP00000149679	Ptk2b,Cnksr2,Olfm1,Enc1,Ccn3,Rtn4rl2,Rtn4r,Nrgn,Ddn,Camk2a,Kalrn,Nell2,Cck
GO Component	GO:0098794	Postsynapse	13	801	0.8	2.6e-05	10090.ENSMUSP00000020706,10090.ENSMUSP00000022622,10090.ENSMUSP00000026750,10090.ENSMUSP00000028758,10090.ENSMUSP00000070113,10090.ENSMUSP00000071025,10090.ENSMUSP00000074895,10090.ENSMUSP00000082489,10090.ENSMUSP00000097874,10090.ENSMUSP00000099952,10090.ENSMUSP00000110611,10090.ENSMUSP00000126103,10090.ENSMUSP00000138618	Adcy1,Ptk2b,Cnksr2,Itpka,Nrgn,Shisa6,Ddn,Slc17a7,Prkcg,Camk2a,Kalrn,Chrm1,Cacng8
GO Component	GO:0014069	Postsynaptic density	10	431	0.96	3.51e-05	10090.ENSMUSP00000020706,10090.ENSMUSP00000022622,10090.ENSMUSP00000026750,10090.ENSMUSP00000070113,10090.ENSMUSP00000071025,10090.ENSMUSP00000097874,10090.ENSMUSP00000099952,10090.ENSMUSP00000110611,10090.ENSMUSP00000126103,10090.ENSMUSP00000138618	Adcy1,Ptk2b,Cnksr2,Nrgn,Shisa6,Prkcg,Camk2a,Kalrn,Chrm1,Cacng8
GO Component	GO:0120025	Plasma membrane bounded cell projection	22	2622	0.51	3.79e-05	10090.ENSMUSP00000022622,10090.ENSMUSP00000026670,10090.ENSMUSP00000026750,10090.ENSMUSP00000028177,10090.ENSMUSP00000028758,10090.ENSMUSP00000054389,10090.ENSMUSP00000057725,10090.ENSMUSP00000062924,10090.ENSMUSP00000067685,10090.ENSMUSP00000070113,10090.ENSMUSP00000071025,10090.ENSMUSP00000074895,10090.ENSMUSP00000082489,10090.ENSMUSP00000097874,10090.ENSMUSP00000099952,10090.ENSMUSP00000101286…	Ptk2b,Nptx1,Cnksr2,Olfm1,Itpka,Ccn3,Rtn4rl2,Rtn4r,Iqgap2,Nrgn,Shisa6,Ddn,Slc17a7,Prkcg,Camk2a,Plekhg5,Sstr4,Kalrn,Chrm1,Nell2,Cacng8,Cck
GO Component	GO:0097060	Synaptic membrane	10	479	0.91	5.37e-05	10090.ENSMUSP00000020706,10090.ENSMUSP00000026750,10090.ENSMUSP00000028177,10090.ENSMUSP00000070113,10090.ENSMUSP00000071025,10090.ENSMUSP00000074895,10090.ENSMUSP00000097874,10090.ENSMUSP00000099952,10090.ENSMUSP00000126103,10090.ENSMUSP00000138618	Adcy1,Cnksr2,Olfm1,Nrgn,Shisa6,Ddn,Prkcg,Camk2a,Chrm1,Cacng8
GO Component	GO:0030424	Axon	12	847	0.74	0.00017	10090.ENSMUSP00000022622,10090.ENSMUSP00000028177,10090.ENSMUSP00000054389,10090.ENSMUSP00000057725,10090.ENSMUSP00000062924,10090.ENSMUSP00000070113,10090.ENSMUSP00000082489,10090.ENSMUSP00000097874,10090.ENSMUSP00000099952,10090.ENSMUSP00000101286,10090.ENSMUSP00000126103,10090.ENSMUSP00000149679	Ptk2b,Olfm1,Ccn3,Rtn4rl2,Rtn4r,Nrgn,Slc17a7,Prkcg,Camk2a,Plekhg5,Chrm1,Cck
GO Component	GO:0030054	Cell junction	19	2232	0.52	0.00018	10090.ENSMUSP00000020706,10090.ENSMUSP00000022622,10090.ENSMUSP00000026670,10090.ENSMUSP00000026750,10090.ENSMUSP00000028177,10090.ENSMUSP00000028758,10090.ENSMUSP00000054389,10090.ENSMUSP00000062924,10090.ENSMUSP00000070113,10090.ENSMUSP00000071025,10090.ENSMUSP00000074895,10090.ENSMUSP00000082489,10090.ENSMUSP00000097874,10090.ENSMUSP00000099952,10090.ENSMUSP00000101286,10090.ENSMUSP00000110611…	Adcy1,Ptk2b,Nptx1,Cnksr2,Olfm1,Itpka,Ccn3,Rtn4r,Nrgn,Shisa6,Ddn,Slc17a7,Prkcg,Camk2a,Plekhg5,Kalrn,Chrm1,Cacng8,Cck
GO Component	GO:0045211	Postsynaptic membrane	8	331	0.97	0.00024	10090.ENSMUSP00000020706,10090.ENSMUSP00000026750,10090.ENSMUSP00000070113,10090.ENSMUSP00000071025,10090.ENSMUSP00000074895,10090.ENSMUSP00000099952,10090.ENSMUSP00000126103,10090.ENSMUSP00000138618	Adcy1,Cnksr2,Nrgn,Shisa6,Ddn,Camk2a,Chrm1,Cacng8
GO Component	GO:0099634	Postsynaptic specialization membrane	6	154	1.18	0.00034	10090.ENSMUSP00000020706,10090.ENSMUSP00000026750,10090.ENSMUSP00000071025,10090.ENSMUSP00000099952,10090.ENSMUSP00000126103,10090.ENSMUSP00000138618	Adcy1,Cnksr2,Shisa6,Camk2a,Chrm1,Cacng8
GO Component	GO:0008328	Ionotropic glutamate receptor complex	4	44	1.55	0.00067	10090.ENSMUSP00000022622,10090.ENSMUSP00000028177,10090.ENSMUSP00000071025,10090.ENSMUSP00000138618	Ptk2b,Olfm1,Shisa6,Cacng8
GO Component	GO:0098839	Postsynaptic density membrane	5	114	1.23	0.0012	10090.ENSMUSP00000020706,10090.ENSMUSP00000026750,10090.ENSMUSP00000071025,10090.ENSMUSP00000126103,10090.ENSMUSP00000138618	Adcy1,Cnksr2,Shisa6,Chrm1,Cacng8
GO Component	GO:0043204	Perikaryon	6	215	1.04	0.0018	10090.ENSMUSP00000028177,10090.ENSMUSP00000057725,10090.ENSMUSP00000062924,10090.ENSMUSP00000074895,10090.ENSMUSP00000131665,10090.ENSMUSP00000149679	Olfm1,Rtn4rl2,Rtn4r,Ddn,Nell2,Cck
GO Component	GO:0043197	Dendritic spine	6	231	1.01	0.0026	10090.ENSMUSP00000022622,10090.ENSMUSP00000028758,10090.ENSMUSP00000070113,10090.ENSMUSP00000071025,10090.ENSMUSP00000074895,10090.ENSMUSP00000099952	Ptk2b,Itpka,Nrgn,Shisa6,Ddn,Camk2a
GO Component	GO:0070161	Anchoring junction	12	1193	0.59	0.0033	10090.ENSMUSP00000022622,10090.ENSMUSP00000028177,10090.ENSMUSP00000054389,10090.ENSMUSP00000070113,10090.ENSMUSP00000071025,10090.ENSMUSP00000074895,10090.ENSMUSP00000082489,10090.ENSMUSP00000097874,10090.ENSMUSP00000099952,10090.ENSMUSP00000101286,10090.ENSMUSP00000126103,10090.ENSMUSP00000138618	Ptk2b,Olfm1,Ccn3,Nrgn,Shisa6,Ddn,Slc17a7,Prkcg,Camk2a,Plekhg5,Chrm1,Cacng8
GO Component	GO:0099061	Integral component of postsynaptic density membrane	4	75	1.32	0.0037	10090.ENSMUSP00000020706,10090.ENSMUSP00000071025,10090.ENSMUSP00000126103,10090.ENSMUSP00000138618	Adcy1,Shisa6,Chrm1,Cacng8
GO Component	GO:0032281	AMPA glutamate receptor complex	3	29	1.61	0.0051	10090.ENSMUSP00000028177,10090.ENSMUSP00000071025,10090.ENSMUSP00000138618	Olfm1,Shisa6,Cacng8
GO Component	GO:0098685	Schaffer collateral - CA1 synapse	4	116	1.13	0.0157	10090.ENSMUSP00000020706,10090.ENSMUSP00000099952,10090.ENSMUSP00000126103,10090.ENSMUSP00000138618	Adcy1,Camk2a,Chrm1,Cacng8
GO Component	GO:0098793	Presynapse	8	687	0.66	0.0221	10090.ENSMUSP00000062924,10090.ENSMUSP00000082489,10090.ENSMUSP00000097874,10090.ENSMUSP00000099952,10090.ENSMUSP00000101286,10090.ENSMUSP00000110611,10090.ENSMUSP00000126103,10090.ENSMUSP00000149679	Rtn4r,Slc17a7,Prkcg,Camk2a,Plekhg5,Kalrn,Chrm1,Cck
GO Component	GO:0032590	Dendrite membrane	3	54	1.34	0.0246	10090.ENSMUSP00000071025,10090.ENSMUSP00000074895,10090.ENSMUSP00000138618	Shisa6,Ddn,Cacng8
GO Component	GO:0150034	Distal axon	6	420	0.75	0.0425	10090.ENSMUSP00000022622,10090.ENSMUSP00000028177,10090.ENSMUSP00000062924,10090.ENSMUSP00000097874,10090.ENSMUSP00000126103,10090.ENSMUSP00000149679	Ptk2b,Olfm1,Rtn4r,Prkcg,Chrm1,Cck
STRING clusters	CL:3589	Mixed, incl. Neuron fate commitment, and Neurogenic differentiation factor NeuroD	6	60	1.59	5.07e-05	10090.ENSMUSP00000000253,10090.ENSMUSP00000041373,10090.ENSMUSP00000046787,10090.ENSMUSP00000047016,10090.ENSMUSP00000136372,10090.ENSMUSP00000153090	Lhx2,Neurod2,Tbr1,Neurod6,Foxg1,Fezf2
STRING clusters	CL:3592	Mixed, incl. Commitment of neuronal cell to specific neuron type in forebrain, and Neurogenic differentiation factor NeuroD	5	24	1.91	5.07e-05	10090.ENSMUSP00000041373,10090.ENSMUSP00000046787,10090.ENSMUSP00000047016,10090.ENSMUSP00000136372,10090.ENSMUSP00000153090	Neurod2,Tbr1,Neurod6,Foxg1,Fezf2
STRING clusters	CL:3618	Mixed, incl. Commitment of neuronal cell to specific neuron type in forebrain, and CUT domain	4	11	2.15	5.29e-05	10090.ENSMUSP00000041373,10090.ENSMUSP00000046787,10090.ENSMUSP00000047016,10090.ENSMUSP00000153090	Neurod2,Tbr1,Neurod6,Fezf2
STRING clusters	CL:8198	Mixed, incl. Ionotropic glutamate receptor complex, and Gamma-aminobutyric acid A receptor/Glycine receptor alpha	5	132	1.17	0.0099	10090.ENSMUSP00000028177,10090.ENSMUSP00000071025,10090.ENSMUSP00000082489,10090.ENSMUSP00000099952,10090.ENSMUSP00000138618	Olfm1,Shisa6,Slc17a7,Camk2a,Cacng8
STRING clusters	CL:8204	Ionotropic glutamate receptor complex	3	30	1.59	0.0287	10090.ENSMUSP00000028177,10090.ENSMUSP00000071025,10090.ENSMUSP00000138618	Olfm1,Shisa6,Cacng8
STRING clusters	CL:21572	Corpus callosum morphogenesis, and SET domain	2	5	2.19	0.0438	10090.ENSMUSP00000026120,10090.ENSMUSP00000108583	Bhlhe22,Prdm8
KEGG	mmu04020	Calcium signaling pathway	7	191	1.16	0.00024	10090.ENSMUSP00000020706,10090.ENSMUSP00000022622,10090.ENSMUSP00000028758,10090.ENSMUSP00000097874,10090.ENSMUSP00000099473,10090.ENSMUSP00000099952,10090.ENSMUSP00000126103	Adcy1,Ptk2b,Itpka,Prkcg,Adra1d,Camk2a,Chrm1
KEGG	mmu04911	Insulin secretion	4	80	1.29	0.0106	10090.ENSMUSP00000020706,10090.ENSMUSP00000097874,10090.ENSMUSP00000099952,10090.ENSMUSP00000149679	Adcy1,Prkcg,Camk2a,Cck
KEGG	mmu04725	Cholinergic synapse	4	110	1.15	0.023	10090.ENSMUSP00000020706,10090.ENSMUSP00000097874,10090.ENSMUSP00000099952,10090.ENSMUSP00000126103	Adcy1,Prkcg,Camk2a,Chrm1
KEGG	mmu04261	Adrenergic signaling in cardiomyocytes	4	141	1.04	0.0431	10090.ENSMUSP00000020706,10090.ENSMUSP00000099473,10090.ENSMUSP00000099952,10090.ENSMUSP00000138618	Adcy1,Adra1d,Camk2a,Cacng8
KEGG	mmu04720	Long-term potentiation	3	62	1.28	0.0431	10090.ENSMUSP00000020706,10090.ENSMUSP00000097874,10090.ENSMUSP00000099952	Adcy1,Prkcg,Camk2a
KEGG	mmu04918	Thyroid hormone synthesis	3	73	1.2	0.0431	10090.ENSMUSP00000020706,10090.ENSMUSP00000074783,10090.ENSMUSP00000097874	Adcy1,Ttr,Prkcg
KEGG	mmu04921	Oxytocin signaling pathway	4	145	1.03	0.0431	10090.ENSMUSP00000020706,10090.ENSMUSP00000097874,10090.ENSMUSP00000099952,10090.ENSMUSP00000138618	Adcy1,Prkcg,Camk2a,Cacng8
KEGG	mmu04971	Gastric acid secretion	3	69	1.23	0.0431	10090.ENSMUSP00000020706,10090.ENSMUSP00000097874,10090.ENSMUSP00000099952	Adcy1,Prkcg,Camk2a
KEGG	mmu04970	Salivary secretion	3	78	1.18	0.0433	10090.ENSMUSP00000020706,10090.ENSMUSP00000097874,10090.ENSMUSP00000099473	Adcy1,Prkcg,Adra1d
KEGG	mmu04912	GnRH signaling pathway	3	85	1.14	0.0495	10090.ENSMUSP00000020706,10090.ENSMUSP00000022622,10090.ENSMUSP00000099952	Adcy1,Ptk2b,Camk2a
Reactome	MMU-388396	GPCR downstream signalling	9	584	0.78	0.0301	10090.ENSMUSP00000019611,10090.ENSMUSP00000020706,10090.ENSMUSP00000097874,10090.ENSMUSP00000099473,10090.ENSMUSP00000101286,10090.ENSMUSP00000105588,10090.ENSMUSP00000110611,10090.ENSMUSP00000126103,10090.ENSMUSP00000149679	Arhgef25,Adcy1,Prkcg,Adra1d,Plekhg5,Sstr4,Kalrn,Chrm1,Cck
Reactome	MMU-416482	G alpha (12/13) signalling events	4	77	1.31	0.0308	10090.ENSMUSP00000019611,10090.ENSMUSP00000099473,10090.ENSMUSP00000101286,10090.ENSMUSP00000110611	Arhgef25,Adra1d,Plekhg5,Kalrn
Reactome	MMU-399719	Trafficking of AMPA receptors	3	31	1.58	0.0376	10090.ENSMUSP00000097874,10090.ENSMUSP00000099952,10090.ENSMUSP00000138618	Prkcg,Camk2a,Cacng8
WikiPathways	WP553	Calcium regulation in cardiac cells	5	144	1.13	0.0078	10090.ENSMUSP00000020706,10090.ENSMUSP00000097874,10090.ENSMUSP00000099473,10090.ENSMUSP00000099952,10090.ENSMUSP00000126103	Adcy1,Prkcg,Adra1d,Camk2a,Chrm1
Monarch	MP:0003631	Nervous system phenotype	31	3684	0.52	6.68e-07	10090.ENSMUSP00000000253,10090.ENSMUSP00000008032,10090.ENSMUSP00000020706,10090.ENSMUSP00000026120,10090.ENSMUSP00000026670,10090.ENSMUSP00000028177,10090.ENSMUSP00000028758,10090.ENSMUSP00000030025,10090.ENSMUSP00000041373,10090.ENSMUSP00000046787,10090.ENSMUSP00000057725,10090.ENSMUSP00000061646,10090.ENSMUSP00000062924,10090.ENSMUSP00000067685,10090.ENSMUSP00000070113,10090.ENSMUSP00000082489…	Lhx2,Crlf1,Adcy1,Bhlhe22,Nptx1,Olfm1,Itpka,Nr4a3,Neurod2,Tbr1,Rtn4rl2,Crppa,Rtn4r,Iqgap2,Nrgn,Slc17a7,Mas1,Zbtb18,Prkcg,Alg10b,Adra1d,Camk2a,Prdm8,Kalrn,Chrm1,Islr2,Nell2,Foxg1,Cacng8,Cck,Fezf2
Monarch	MP:0002207	Abnormal long term potentiation	10	231	1.23	2.14e-06	10090.ENSMUSP00000020706,10090.ENSMUSP00000028758,10090.ENSMUSP00000070113,10090.ENSMUSP00000082489,10090.ENSMUSP00000086409,10090.ENSMUSP00000097874,10090.ENSMUSP00000099952,10090.ENSMUSP00000110611,10090.ENSMUSP00000131665,10090.ENSMUSP00000138618	Adcy1,Itpka,Nrgn,Slc17a7,Mas1,Prkcg,Camk2a,Kalrn,Nell2,Cacng8
Monarch	MP:0003633	Abnormal nervous system physiology	22	1929	0.65	2.21e-06	10090.ENSMUSP00000020706,10090.ENSMUSP00000028177,10090.ENSMUSP00000028758,10090.ENSMUSP00000030025,10090.ENSMUSP00000041373,10090.ENSMUSP00000046787,10090.ENSMUSP00000062924,10090.ENSMUSP00000067685,10090.ENSMUSP00000070113,10090.ENSMUSP00000082489,10090.ENSMUSP00000086409,10090.ENSMUSP00000091831,10090.ENSMUSP00000097874,10090.ENSMUSP00000097882,10090.ENSMUSP00000099473,10090.ENSMUSP00000099952…	Adcy1,Olfm1,Itpka,Nr4a3,Neurod2,Tbr1,Rtn4r,Iqgap2,Nrgn,Slc17a7,Mas1,Zbtb18,Prkcg,Alg10b,Adra1d,Camk2a,Kalrn,Chrm1,Nell2,Foxg1,Cacng8,Cck
Monarch	MP:0002910	Abnormal excitatory postsynaptic currents	8	128	1.39	4.3e-06	10090.ENSMUSP00000020706,10090.ENSMUSP00000046787,10090.ENSMUSP00000082489,10090.ENSMUSP00000097874,10090.ENSMUSP00000099952,10090.ENSMUSP00000110611,10090.ENSMUSP00000126103,10090.ENSMUSP00000138618	Adcy1,Tbr1,Slc17a7,Prkcg,Camk2a,Kalrn,Chrm1,Cacng8
Monarch	MP:0002206	Abnormal CNS synaptic transmission	15	925	0.8	1.5e-05	10090.ENSMUSP00000020706,10090.ENSMUSP00000028758,10090.ENSMUSP00000046787,10090.ENSMUSP00000067685,10090.ENSMUSP00000070113,10090.ENSMUSP00000082489,10090.ENSMUSP00000086409,10090.ENSMUSP00000097874,10090.ENSMUSP00000099473,10090.ENSMUSP00000099952,10090.ENSMUSP00000110611,10090.ENSMUSP00000126103,10090.ENSMUSP00000131665,10090.ENSMUSP00000138618,10090.ENSMUSP00000149679	Adcy1,Itpka,Tbr1,Iqgap2,Nrgn,Slc17a7,Mas1,Prkcg,Adra1d,Camk2a,Kalrn,Chrm1,Nell2,Cacng8,Cck
Monarch	MP:0008540	Abnormal cerebral hemisphere morphology	12	579	0.91	3.65e-05	10090.ENSMUSP00000000253,10090.ENSMUSP00000020706,10090.ENSMUSP00000026120,10090.ENSMUSP00000030025,10090.ENSMUSP00000091831,10090.ENSMUSP00000099952,10090.ENSMUSP00000110611,10090.ENSMUSP00000126103,10090.ENSMUSP00000130879,10090.ENSMUSP00000136372,10090.ENSMUSP00000138618,10090.ENSMUSP00000153090	Lhx2,Adcy1,Bhlhe22,Nr4a3,Zbtb18,Camk2a,Kalrn,Chrm1,Islr2,Foxg1,Cacng8,Fezf2
Monarch	MP:0000787	Abnormal telencephalon morphology	13	747	0.83	4.39e-05	10090.ENSMUSP00000000253,10090.ENSMUSP00000020706,10090.ENSMUSP00000026120,10090.ENSMUSP00000030025,10090.ENSMUSP00000046787,10090.ENSMUSP00000091831,10090.ENSMUSP00000099952,10090.ENSMUSP00000110611,10090.ENSMUSP00000126103,10090.ENSMUSP00000130879,10090.ENSMUSP00000136372,10090.ENSMUSP00000138618,10090.ENSMUSP00000153090	Lhx2,Adcy1,Bhlhe22,Nr4a3,Tbr1,Zbtb18,Camk2a,Kalrn,Chrm1,Islr2,Foxg1,Cacng8,Fezf2
Monarch	MP:0000801	Abnormal temporal lobe morphology	9	303	1.06	7.86e-05	10090.ENSMUSP00000000253,10090.ENSMUSP00000030025,10090.ENSMUSP00000091831,10090.ENSMUSP00000099952,10090.ENSMUSP00000110611,10090.ENSMUSP00000126103,10090.ENSMUSP00000130879,10090.ENSMUSP00000136372,10090.ENSMUSP00000138618	Lhx2,Nr4a3,Zbtb18,Camk2a,Kalrn,Chrm1,Islr2,Foxg1,Cacng8
Monarch	MP:0004166	Abnormal limbic system morphology	9	329	1.03	0.00014	10090.ENSMUSP00000000253,10090.ENSMUSP00000030025,10090.ENSMUSP00000046787,10090.ENSMUSP00000091831,10090.ENSMUSP00000099952,10090.ENSMUSP00000110611,10090.ENSMUSP00000130879,10090.ENSMUSP00000136372,10090.ENSMUSP00000138618	Lhx2,Nr4a3,Tbr1,Zbtb18,Camk2a,Kalrn,Islr2,Foxg1,Cacng8
Monarch	MP:0000783	Abnormal forebrain morphology	14	1026	0.73	0.00018	10090.ENSMUSP00000000253,10090.ENSMUSP00000020706,10090.ENSMUSP00000026120,10090.ENSMUSP00000030025,10090.ENSMUSP00000046787,10090.ENSMUSP00000091831,10090.ENSMUSP00000097882,10090.ENSMUSP00000099952,10090.ENSMUSP00000110611,10090.ENSMUSP00000126103,10090.ENSMUSP00000130879,10090.ENSMUSP00000136372,10090.ENSMUSP00000138618,10090.ENSMUSP00000153090	Lhx2,Adcy1,Bhlhe22,Nr4a3,Tbr1,Zbtb18,Alg10b,Camk2a,Kalrn,Chrm1,Islr2,Foxg1,Cacng8,Fezf2
Monarch	MP:0002961	Abnormal axon guidance	5	51	1.58	0.00021	10090.ENSMUSP00000026120,10090.ENSMUSP00000030025,10090.ENSMUSP00000061646,10090.ENSMUSP00000108583,10090.ENSMUSP00000153090	Bhlhe22,Nr4a3,Crppa,Prdm8,Fezf2
Monarch	MP:0003861	Abnormal nervous system development	14	1060	0.71	0.00022	10090.ENSMUSP00000000253,10090.ENSMUSP00000026120,10090.ENSMUSP00000030025,10090.ENSMUSP00000046787,10090.ENSMUSP00000061646,10090.ENSMUSP00000062924,10090.ENSMUSP00000091831,10090.ENSMUSP00000097882,10090.ENSMUSP00000108583,10090.ENSMUSP00000110611,10090.ENSMUSP00000126103,10090.ENSMUSP00000130879,10090.ENSMUSP00000136372,10090.ENSMUSP00000153090	Lhx2,Bhlhe22,Nr4a3,Tbr1,Crppa,Rtn4r,Zbtb18,Alg10b,Prdm8,Kalrn,Chrm1,Islr2,Foxg1,Fezf2
Monarch	MP:0000813	Abnormal hippocampus layer morphology	6	112	1.32	0.00032	10090.ENSMUSP00000030025,10090.ENSMUSP00000091831,10090.ENSMUSP00000099952,10090.ENSMUSP00000110611,10090.ENSMUSP00000130879,10090.ENSMUSP00000138618	Nr4a3,Zbtb18,Camk2a,Kalrn,Islr2,Cacng8
Monarch	MP:0000807	Abnormal hippocampus morphology	8	297	1.02	0.0005	10090.ENSMUSP00000000253,10090.ENSMUSP00000030025,10090.ENSMUSP00000091831,10090.ENSMUSP00000099952,10090.ENSMUSP00000110611,10090.ENSMUSP00000130879,10090.ENSMUSP00000136372,10090.ENSMUSP00000138618	Lhx2,Nr4a3,Zbtb18,Camk2a,Kalrn,Islr2,Foxg1,Cacng8
Monarch	MP:0002152	Abnormal brain morphology	16	1540	0.61	0.0005	10090.ENSMUSP00000000253,10090.ENSMUSP00000020706,10090.ENSMUSP00000026120,10090.ENSMUSP00000030025,10090.ENSMUSP00000041373,10090.ENSMUSP00000046787,10090.ENSMUSP00000091831,10090.ENSMUSP00000097882,10090.ENSMUSP00000099952,10090.ENSMUSP00000108583,10090.ENSMUSP00000110611,10090.ENSMUSP00000126103,10090.ENSMUSP00000130879,10090.ENSMUSP00000136372,10090.ENSMUSP00000138618,10090.ENSMUSP00000153090	Lhx2,Adcy1,Bhlhe22,Nr4a3,Neurod2,Tbr1,Zbtb18,Alg10b,Camk2a,Prdm8,Kalrn,Chrm1,Islr2,Foxg1,Cacng8,Fezf2
Monarch	MP:0002882	Abnormal neuron morphology	16	1523	0.61	0.0005	10090.ENSMUSP00000008032,10090.ENSMUSP00000026120,10090.ENSMUSP00000030025,10090.ENSMUSP00000046787,10090.ENSMUSP00000061646,10090.ENSMUSP00000062924,10090.ENSMUSP00000082489,10090.ENSMUSP00000091831,10090.ENSMUSP00000097882,10090.ENSMUSP00000099952,10090.ENSMUSP00000108583,10090.ENSMUSP00000110611,10090.ENSMUSP00000130879,10090.ENSMUSP00000136372,10090.ENSMUSP00000138618,10090.ENSMUSP00000153090	Crlf1,Bhlhe22,Nr4a3,Tbr1,Crppa,Rtn4r,Slc17a7,Zbtb18,Alg10b,Camk2a,Prdm8,Kalrn,Islr2,Foxg1,Cacng8,Fezf2
Monarch	MP:0003008	Enhanced long term potentiation	5	65	1.48	0.0005	10090.ENSMUSP00000028758,10090.ENSMUSP00000070113,10090.ENSMUSP00000086409,10090.ENSMUSP00000099952,10090.ENSMUSP00000131665	Itpka,Nrgn,Mas1,Camk2a,Nell2
Monarch	MP:0003632	Abnormal nervous system morphology	21	2638	0.49	0.0005	10090.ENSMUSP00000000253,10090.ENSMUSP00000008032,10090.ENSMUSP00000020706,10090.ENSMUSP00000026120,10090.ENSMUSP00000026670,10090.ENSMUSP00000030025,10090.ENSMUSP00000041373,10090.ENSMUSP00000046787,10090.ENSMUSP00000061646,10090.ENSMUSP00000062924,10090.ENSMUSP00000082489,10090.ENSMUSP00000091831,10090.ENSMUSP00000097882,10090.ENSMUSP00000099952,10090.ENSMUSP00000108583,10090.ENSMUSP00000110611…	Lhx2,Crlf1,Adcy1,Bhlhe22,Nptx1,Nr4a3,Neurod2,Tbr1,Crppa,Rtn4r,Slc17a7,Zbtb18,Alg10b,Camk2a,Prdm8,Kalrn,Chrm1,Islr2,Foxg1,Cacng8,Fezf2
Monarch	MP:0009937	Abnormal neuron differentiation	8	330	0.98	0.00091	10090.ENSMUSP00000026120,10090.ENSMUSP00000030025,10090.ENSMUSP00000061646,10090.ENSMUSP00000062924,10090.ENSMUSP00000091831,10090.ENSMUSP00000108583,10090.ENSMUSP00000136372,10090.ENSMUSP00000153090	Bhlhe22,Nr4a3,Crppa,Rtn4r,Zbtb18,Prdm8,Foxg1,Fezf2
Monarch	MP:0001473	Reduced long term potentiation	6	151	1.19	0.0012	10090.ENSMUSP00000020706,10090.ENSMUSP00000082489,10090.ENSMUSP00000097874,10090.ENSMUSP00000099952,10090.ENSMUSP00000110611,10090.ENSMUSP00000138618	Adcy1,Slc17a7,Prkcg,Camk2a,Kalrn,Cacng8
Monarch	MP:0008284	Abnormal hippocampus pyramidal cell layer	5	85	1.36	0.0013	10090.ENSMUSP00000030025,10090.ENSMUSP00000091831,10090.ENSMUSP00000110611,10090.ENSMUSP00000130879,10090.ENSMUSP00000138618	Nr4a3,Zbtb18,Kalrn,Islr2,Cacng8
Monarch	MP:0005386	Behavior/neurological phenotype	27	4534	0.37	0.0016	10090.ENSMUSP00000000253,10090.ENSMUSP00000008032,10090.ENSMUSP00000020706,10090.ENSMUSP00000026120,10090.ENSMUSP00000026670,10090.ENSMUSP00000026750,10090.ENSMUSP00000030025,10090.ENSMUSP00000038783,10090.ENSMUSP00000041373,10090.ENSMUSP00000046787,10090.ENSMUSP00000047016,10090.ENSMUSP00000054389,10090.ENSMUSP00000062924,10090.ENSMUSP00000067685,10090.ENSMUSP00000070113,10090.ENSMUSP00000082489…	Lhx2,Crlf1,Adcy1,Bhlhe22,Nptx1,Cnksr2,Nr4a3,Enc1,Neurod2,Tbr1,Neurod6,Ccn3,Rtn4r,Iqgap2,Nrgn,Slc17a7,Mas1,Prkcg,Adra1d,Camk2a,Sstr4,Prdm8,Kalrn,Islr2,Foxg1,Cck,Fezf2
Monarch	MP:0005076	Abnormal cell differentiation	10	683	0.76	0.0031	10090.ENSMUSP00000026120,10090.ENSMUSP00000030025,10090.ENSMUSP00000054389,10090.ENSMUSP00000061646,10090.ENSMUSP00000062924,10090.ENSMUSP00000070113,10090.ENSMUSP00000091831,10090.ENSMUSP00000108583,10090.ENSMUSP00000136372,10090.ENSMUSP00000153090	Bhlhe22,Nr4a3,Ccn3,Crppa,Rtn4r,Nrgn,Zbtb18,Prdm8,Foxg1,Fezf2
Monarch	MP:0002912	Abnormal excitatory postsynaptic potential	5	109	1.25	0.0036	10090.ENSMUSP00000020706,10090.ENSMUSP00000070113,10090.ENSMUSP00000082489,10090.ENSMUSP00000099952,10090.ENSMUSP00000126103	Adcy1,Nrgn,Slc17a7,Camk2a,Chrm1
Monarch	MP:0004753	Abnormal miniature excitatory postsynaptic currents	5	117	1.22	0.0048	10090.ENSMUSP00000020706,10090.ENSMUSP00000082489,10090.ENSMUSP00000110611,10090.ENSMUSP00000126103,10090.ENSMUSP00000138618	Adcy1,Slc17a7,Kalrn,Chrm1,Cacng8
Monarch	MP:0003232	Abnormal forebrain development	7	310	0.94	0.0049	10090.ENSMUSP00000000253,10090.ENSMUSP00000030025,10090.ENSMUSP00000091831,10090.ENSMUSP00000097882,10090.ENSMUSP00000130879,10090.ENSMUSP00000136372,10090.ENSMUSP00000153090	Lhx2,Nr4a3,Zbtb18,Alg10b,Islr2,Foxg1,Fezf2
Monarch	MP:0009939	Abnormal hippocampus neuron morphology	5	125	1.19	0.0061	10090.ENSMUSP00000030025,10090.ENSMUSP00000099952,10090.ENSMUSP00000110611,10090.ENSMUSP00000130879,10090.ENSMUSP00000138618	Nr4a3,Camk2a,Kalrn,Islr2,Cacng8
Monarch	MP:0004924	Abnormal behavior	25	4323	0.35	0.0065	10090.ENSMUSP00000000253,10090.ENSMUSP00000008032,10090.ENSMUSP00000020706,10090.ENSMUSP00000026120,10090.ENSMUSP00000026750,10090.ENSMUSP00000030025,10090.ENSMUSP00000038783,10090.ENSMUSP00000041373,10090.ENSMUSP00000046787,10090.ENSMUSP00000054389,10090.ENSMUSP00000062924,10090.ENSMUSP00000067685,10090.ENSMUSP00000070113,10090.ENSMUSP00000082489,10090.ENSMUSP00000086409,10090.ENSMUSP00000097874…	Lhx2,Crlf1,Adcy1,Bhlhe22,Cnksr2,Nr4a3,Enc1,Neurod2,Tbr1,Ccn3,Rtn4r,Iqgap2,Nrgn,Slc17a7,Mas1,Prkcg,Adra1d,Camk2a,Sstr4,Prdm8,Kalrn,Islr2,Foxg1,Cck,Fezf2
Monarch	MP:0000778	Abnormal nervous system tract morphology	5	139	1.15	0.0092	10090.ENSMUSP00000026120,10090.ENSMUSP00000061646,10090.ENSMUSP00000108583,10090.ENSMUSP00000130879,10090.ENSMUSP00000153090	Bhlhe22,Crppa,Prdm8,Islr2,Fezf2
Monarch	MP:0009940	Abnormal hippocampus pyramidal cell morphology	4	67	1.37	0.0092	10090.ENSMUSP00000030025,10090.ENSMUSP00000110611,10090.ENSMUSP00000130879,10090.ENSMUSP00000138618	Nr4a3,Kalrn,Islr2,Cacng8
Monarch	MP:0000934	Abnormal telencephalon development	5	145	1.13	0.0107	10090.ENSMUSP00000000253,10090.ENSMUSP00000091831,10090.ENSMUSP00000130879,10090.ENSMUSP00000136372,10090.ENSMUSP00000153090	Lhx2,Zbtb18,Islr2,Foxg1,Fezf2
Monarch	MP:0000788	Abnormal cerebral cortex morphology	7	372	0.87	0.0125	10090.ENSMUSP00000000253,10090.ENSMUSP00000020706,10090.ENSMUSP00000026120,10090.ENSMUSP00000091831,10090.ENSMUSP00000110611,10090.ENSMUSP00000136372,10090.ENSMUSP00000153090	Lhx2,Adcy1,Bhlhe22,Zbtb18,Kalrn,Foxg1,Fezf2
Monarch	MP:0002063	Abnormal learning/memory/conditioning	11	1062	0.61	0.018	10090.ENSMUSP00000020706,10090.ENSMUSP00000026750,10090.ENSMUSP00000041373,10090.ENSMUSP00000046787,10090.ENSMUSP00000062924,10090.ENSMUSP00000070113,10090.ENSMUSP00000082489,10090.ENSMUSP00000097874,10090.ENSMUSP00000099473,10090.ENSMUSP00000099952,10090.ENSMUSP00000110611	Adcy1,Cnksr2,Neurod2,Tbr1,Rtn4r,Nrgn,Slc17a7,Prkcg,Adra1d,Camk2a,Kalrn
Monarch	MP:0001408	Stereotypic behavior	5	177	1.04	0.0236	10090.ENSMUSP00000026120,10090.ENSMUSP00000030025,10090.ENSMUSP00000041373,10090.ENSMUSP00000099952,10090.ENSMUSP00000108583	Bhlhe22,Nr4a3,Neurod2,Camk2a,Prdm8
Monarch	MP:0008948	Decreased neuron number	7	418	0.81	0.0236	10090.ENSMUSP00000008032,10090.ENSMUSP00000026120,10090.ENSMUSP00000030025,10090.ENSMUSP00000091831,10090.ENSMUSP00000097882,10090.ENSMUSP00000130879,10090.ENSMUSP00000136372	Crlf1,Bhlhe22,Nr4a3,Zbtb18,Alg10b,Islr2,Foxg1
Monarch	MP:0003858	Enhanced coordination	3	33	1.55	0.0237	10090.ENSMUSP00000099473,10090.ENSMUSP00000099952,10090.ENSMUSP00000110611	Adra1d,Camk2a,Kalrn
Monarch	MP:0000913	Abnormal brain development	8	587	0.73	0.0276	10090.ENSMUSP00000000253,10090.ENSMUSP00000030025,10090.ENSMUSP00000046787,10090.ENSMUSP00000091831,10090.ENSMUSP00000097882,10090.ENSMUSP00000130879,10090.ENSMUSP00000136372,10090.ENSMUSP00000153090	Lhx2,Nr4a3,Tbr1,Zbtb18,Alg10b,Islr2,Foxg1,Fezf2
Monarch	MP:0003648	Abnormal radial glial cell morphology	3	39	1.48	0.0358	10090.ENSMUSP00000061646,10090.ENSMUSP00000091831,10090.ENSMUSP00000136372	Crppa,Zbtb18,Foxg1
Monarch	MP:0000861	Disorganized barrel cortex	2	7	2.05	0.0471	10090.ENSMUSP00000020706,10090.ENSMUSP00000026120	Adcy1,Bhlhe22
TISSUES	BTO:0000142	Brain	23	2575	0.54	6.14e-05	10090.ENSMUSP00000020706,10090.ENSMUSP00000022622,10090.ENSMUSP00000026670,10090.ENSMUSP00000028758,10090.ENSMUSP00000042785,10090.ENSMUSP00000046787,10090.ENSMUSP00000047639,10090.ENSMUSP00000057725,10090.ENSMUSP00000070113,10090.ENSMUSP00000074783,10090.ENSMUSP00000074895,10090.ENSMUSP00000082489,10090.ENSMUSP00000091831,10090.ENSMUSP00000097874,10090.ENSMUSP00000099952,10090.ENSMUSP00000105588…	Adcy1,Ptk2b,Nptx1,Itpka,Ak5,Tbr1,Mical2,Rtn4rl2,Nrgn,Ttr,Ddn,Slc17a7,Zbtb18,Prkcg,Camk2a,Sstr4,Kalrn,Fnbp1l,Chrm1,Nell2,Cacng8,Cck,Fezf2
TISSUES	BTO:0000282	Head	25	3283	0.47	7.52e-05	10090.ENSMUSP00000000253,10090.ENSMUSP00000020706,10090.ENSMUSP00000022622,10090.ENSMUSP00000026670,10090.ENSMUSP00000028758,10090.ENSMUSP00000042785,10090.ENSMUSP00000046787,10090.ENSMUSP00000047639,10090.ENSMUSP00000057725,10090.ENSMUSP00000070113,10090.ENSMUSP00000074783,10090.ENSMUSP00000074895,10090.ENSMUSP00000082489,10090.ENSMUSP00000084577,10090.ENSMUSP00000091831,10090.ENSMUSP00000097874…	Lhx2,Adcy1,Ptk2b,Nptx1,Itpka,Ak5,Tbr1,Mical2,Rtn4rl2,Nrgn,Ttr,Ddn,Slc17a7,Ddhd1,Zbtb18,Prkcg,Camk2a,Sstr4,Kalrn,Fnbp1l,Chrm1,Nell2,Cacng8,Cck,Fezf2
COMPARTMENTS	GOCC:0036477	Somatodendritic compartment	14	758	0.86	1.32e-05	10090.ENSMUSP00000022622,10090.ENSMUSP00000028177,10090.ENSMUSP00000028758,10090.ENSMUSP00000057725,10090.ENSMUSP00000062924,10090.ENSMUSP00000070113,10090.ENSMUSP00000074895,10090.ENSMUSP00000097874,10090.ENSMUSP00000099952,10090.ENSMUSP00000110611,10090.ENSMUSP00000126103,10090.ENSMUSP00000131665,10090.ENSMUSP00000138618,10090.ENSMUSP00000149679	Ptk2b,Olfm1,Itpka,Rtn4rl2,Rtn4r,Nrgn,Ddn,Prkcg,Camk2a,Kalrn,Chrm1,Nell2,Cacng8,Cck
COMPARTMENTS	GOCC:0045202	Synapse	16	1074	0.76	1.32e-05	10090.ENSMUSP00000020706,10090.ENSMUSP00000022622,10090.ENSMUSP00000026670,10090.ENSMUSP00000026750,10090.ENSMUSP00000028177,10090.ENSMUSP00000028758,10090.ENSMUSP00000062924,10090.ENSMUSP00000070113,10090.ENSMUSP00000071025,10090.ENSMUSP00000082489,10090.ENSMUSP00000097874,10090.ENSMUSP00000099952,10090.ENSMUSP00000110611,10090.ENSMUSP00000126103,10090.ENSMUSP00000138618,10090.ENSMUSP00000149679	Adcy1,Ptk2b,Nptx1,Cnksr2,Olfm1,Itpka,Rtn4r,Nrgn,Shisa6,Slc17a7,Prkcg,Camk2a,Kalrn,Chrm1,Cacng8,Cck
COMPARTMENTS	GOCC:0030054	Cell junction	18	1534	0.66	1.94e-05	10090.ENSMUSP00000020706,10090.ENSMUSP00000022622,10090.ENSMUSP00000026670,10090.ENSMUSP00000026750,10090.ENSMUSP00000028177,10090.ENSMUSP00000028758,10090.ENSMUSP00000054389,10090.ENSMUSP00000062924,10090.ENSMUSP00000070113,10090.ENSMUSP00000071025,10090.ENSMUSP00000082489,10090.ENSMUSP00000097874,10090.ENSMUSP00000099952,10090.ENSMUSP00000101286,10090.ENSMUSP00000110611,10090.ENSMUSP00000126103…	Adcy1,Ptk2b,Nptx1,Cnksr2,Olfm1,Itpka,Ccn3,Rtn4r,Nrgn,Shisa6,Slc17a7,Prkcg,Camk2a,Plekhg5,Kalrn,Chrm1,Cacng8,Cck
COMPARTMENTS	GOCC:0098978	Glutamatergic synapse	9	261	1.13	1.94e-05	10090.ENSMUSP00000022622,10090.ENSMUSP00000026670,10090.ENSMUSP00000062924,10090.ENSMUSP00000070113,10090.ENSMUSP00000071025,10090.ENSMUSP00000099952,10090.ENSMUSP00000110611,10090.ENSMUSP00000126103,10090.ENSMUSP00000138618	Ptk2b,Nptx1,Rtn4r,Nrgn,Shisa6,Camk2a,Kalrn,Chrm1,Cacng8
COMPARTMENTS	GOCC:0014069	Postsynaptic density	9	305	1.06	4.23e-05	10090.ENSMUSP00000020706,10090.ENSMUSP00000026750,10090.ENSMUSP00000070113,10090.ENSMUSP00000071025,10090.ENSMUSP00000097874,10090.ENSMUSP00000099952,10090.ENSMUSP00000110611,10090.ENSMUSP00000126103,10090.ENSMUSP00000138618	Adcy1,Cnksr2,Nrgn,Shisa6,Prkcg,Camk2a,Kalrn,Chrm1,Cacng8
COMPARTMENTS	GOCC:0098794	Postsynapse	11	598	0.86	8.26e-05	10090.ENSMUSP00000020706,10090.ENSMUSP00000022622,10090.ENSMUSP00000026750,10090.ENSMUSP00000028758,10090.ENSMUSP00000070113,10090.ENSMUSP00000071025,10090.ENSMUSP00000097874,10090.ENSMUSP00000099952,10090.ENSMUSP00000110611,10090.ENSMUSP00000126103,10090.ENSMUSP00000138618	Adcy1,Ptk2b,Cnksr2,Itpka,Nrgn,Shisa6,Prkcg,Camk2a,Kalrn,Chrm1,Cacng8
COMPARTMENTS	GOCC:0043005	Neuron projection	14	1122	0.69	0.00016	10090.ENSMUSP00000022622,10090.ENSMUSP00000028177,10090.ENSMUSP00000028758,10090.ENSMUSP00000057725,10090.ENSMUSP00000062924,10090.ENSMUSP00000070113,10090.ENSMUSP00000074895,10090.ENSMUSP00000082489,10090.ENSMUSP00000097874,10090.ENSMUSP00000099952,10090.ENSMUSP00000110611,10090.ENSMUSP00000126103,10090.ENSMUSP00000138618,10090.ENSMUSP00000149679	Ptk2b,Olfm1,Itpka,Rtn4rl2,Rtn4r,Nrgn,Ddn,Slc17a7,Prkcg,Camk2a,Kalrn,Chrm1,Cacng8,Cck
COMPARTMENTS	GOCC:0030425	Dendrite	10	536	0.86	0.00022	10090.ENSMUSP00000022622,10090.ENSMUSP00000028758,10090.ENSMUSP00000062924,10090.ENSMUSP00000070113,10090.ENSMUSP00000074895,10090.ENSMUSP00000097874,10090.ENSMUSP00000099952,10090.ENSMUSP00000126103,10090.ENSMUSP00000138618,10090.ENSMUSP00000149679	Ptk2b,Itpka,Rtn4r,Nrgn,Ddn,Prkcg,Camk2a,Chrm1,Cacng8,Cck
COMPARTMENTS	GOCC:0097060	Synaptic membrane	8	387	0.91	0.0011	10090.ENSMUSP00000020706,10090.ENSMUSP00000026750,10090.ENSMUSP00000028177,10090.ENSMUSP00000070113,10090.ENSMUSP00000071025,10090.ENSMUSP00000097874,10090.ENSMUSP00000126103,10090.ENSMUSP00000138618	Adcy1,Cnksr2,Olfm1,Nrgn,Shisa6,Prkcg,Chrm1,Cacng8
COMPARTMENTS	GOCC:0098839	Postsynaptic density membrane	5	97	1.3	0.0011	10090.ENSMUSP00000020706,10090.ENSMUSP00000026750,10090.ENSMUSP00000071025,10090.ENSMUSP00000126103,10090.ENSMUSP00000138618	Adcy1,Cnksr2,Shisa6,Chrm1,Cacng8
COMPARTMENTS	GOCC:0120025	Plasma membrane bounded cell projection	16	1905	0.52	0.0024	10090.ENSMUSP00000022622,10090.ENSMUSP00000028177,10090.ENSMUSP00000028758,10090.ENSMUSP00000057725,10090.ENSMUSP00000062924,10090.ENSMUSP00000067685,10090.ENSMUSP00000070113,10090.ENSMUSP00000074895,10090.ENSMUSP00000082489,10090.ENSMUSP00000097874,10090.ENSMUSP00000099952,10090.ENSMUSP00000101286,10090.ENSMUSP00000110611,10090.ENSMUSP00000126103,10090.ENSMUSP00000138618,10090.ENSMUSP00000149679	Ptk2b,Olfm1,Itpka,Rtn4rl2,Rtn4r,Iqgap2,Nrgn,Ddn,Slc17a7,Prkcg,Camk2a,Plekhg5,Kalrn,Chrm1,Cacng8,Cck
COMPARTMENTS	GOCC:0099061	Integral component of postsynaptic density membrane	4	75	1.32	0.0061	10090.ENSMUSP00000020706,10090.ENSMUSP00000071025,10090.ENSMUSP00000126103,10090.ENSMUSP00000138618	Adcy1,Shisa6,Chrm1,Cacng8
COMPARTMENTS	GOCC:0032281	AMPA glutamate receptor complex	3	28	1.62	0.0077	10090.ENSMUSP00000028177,10090.ENSMUSP00000071025,10090.ENSMUSP00000138618	Olfm1,Shisa6,Cacng8
COMPARTMENTS	GOCC:0043025	Neuronal cell body	7	395	0.84	0.0077	10090.ENSMUSP00000028177,10090.ENSMUSP00000057725,10090.ENSMUSP00000062924,10090.ENSMUSP00000099952,10090.ENSMUSP00000110611,10090.ENSMUSP00000131665,10090.ENSMUSP00000149679	Olfm1,Rtn4rl2,Rtn4r,Camk2a,Kalrn,Nell2,Cck
COMPARTMENTS	GOCC:0045211	Postsynaptic membrane	6	267	0.94	0.0077	10090.ENSMUSP00000020706,10090.ENSMUSP00000026750,10090.ENSMUSP00000070113,10090.ENSMUSP00000071025,10090.ENSMUSP00000126103,10090.ENSMUSP00000138618	Adcy1,Cnksr2,Nrgn,Shisa6,Chrm1,Cacng8
COMPARTMENTS	GOCC:0030424	Axon	8	593	0.72	0.0131	10090.ENSMUSP00000028177,10090.ENSMUSP00000057725,10090.ENSMUSP00000062924,10090.ENSMUSP00000082489,10090.ENSMUSP00000097874,10090.ENSMUSP00000099952,10090.ENSMUSP00000126103,10090.ENSMUSP00000149679	Olfm1,Rtn4rl2,Rtn4r,Slc17a7,Prkcg,Camk2a,Chrm1,Cck
COMPARTMENTS	GOCC:0098793	Presynapse	7	512	0.73	0.027	10090.ENSMUSP00000062924,10090.ENSMUSP00000082489,10090.ENSMUSP00000097874,10090.ENSMUSP00000099952,10090.ENSMUSP00000110611,10090.ENSMUSP00000126103,10090.ENSMUSP00000149679	Rtn4r,Slc17a7,Prkcg,Camk2a,Kalrn,Chrm1,Cck
COMPARTMENTS	GOCC:0071944	Cell periphery	20	3688	0.33	0.0405	10090.ENSMUSP00000019611,10090.ENSMUSP00000020706,10090.ENSMUSP00000022622,10090.ENSMUSP00000026750,10090.ENSMUSP00000028177,10090.ENSMUSP00000053901,10090.ENSMUSP00000054389,10090.ENSMUSP00000057725,10090.ENSMUSP00000062924,10090.ENSMUSP00000070113,10090.ENSMUSP00000071025,10090.ENSMUSP00000074895,10090.ENSMUSP00000086041,10090.ENSMUSP00000086409,10090.ENSMUSP00000097874,10090.ENSMUSP00000099473…	Arhgef25,Adcy1,Ptk2b,Cnksr2,Olfm1,Sprn,Ccn3,Rtn4rl2,Rtn4r,Nrgn,Shisa6,Ddn,Vxn,Mas1,Prkcg,Adra1d,Plekhg5,Sstr4,Chrm1,Cacng8
UniProt Keywords	KW-0965	Cell junction	12	791	0.77	0.00037	10090.ENSMUSP00000022622,10090.ENSMUSP00000028177,10090.ENSMUSP00000054389,10090.ENSMUSP00000070113,10090.ENSMUSP00000071025,10090.ENSMUSP00000074895,10090.ENSMUSP00000082489,10090.ENSMUSP00000097874,10090.ENSMUSP00000099952,10090.ENSMUSP00000101286,10090.ENSMUSP00000126103,10090.ENSMUSP00000138618	Ptk2b,Olfm1,Ccn3,Nrgn,Shisa6,Ddn,Slc17a7,Prkcg,Camk2a,Plekhg5,Chrm1,Cacng8
UniProt Keywords	KW-0770	Synapse	9	457	0.89	0.0007	10090.ENSMUSP00000028177,10090.ENSMUSP00000070113,10090.ENSMUSP00000071025,10090.ENSMUSP00000074895,10090.ENSMUSP00000082489,10090.ENSMUSP00000097874,10090.ENSMUSP00000099952,10090.ENSMUSP00000126103,10090.ENSMUSP00000138618	Olfm1,Nrgn,Shisa6,Ddn,Slc17a7,Prkcg,Camk2a,Chrm1,Cacng8
UniProt Keywords	KW-0524	Neurogenesis	7	269	1.01	0.0012	10090.ENSMUSP00000026120,10090.ENSMUSP00000041373,10090.ENSMUSP00000047016,10090.ENSMUSP00000086041,10090.ENSMUSP00000108583,10090.ENSMUSP00000130879,10090.ENSMUSP00000153090	Bhlhe22,Neurod2,Neurod6,Vxn,Prdm8,Islr2,Fezf2
UniProt Keywords	KW-0112	Calmodulin-binding	5	143	1.13	0.0052	10090.ENSMUSP00000020706,10090.ENSMUSP00000028758,10090.ENSMUSP00000067685,10090.ENSMUSP00000070113,10090.ENSMUSP00000099952	Adcy1,Itpka,Iqgap2,Nrgn,Camk2a

## Sheet: Table S6. VTA_MRN_GO annotation
Table S6. VTA/MRN GO annotation (25 BRSGs)
#category	term ID	term description	observed gene count	background gene count	strength	false discovery rate	matching proteins in your network (labels)
GO Process	GO:0033693	Neurofilament bundle assembly	3	3	2.94	0.00042	Nefm,Nefl,Nefh
GO Process	GO:0060012	Synaptic transmission, glycinergic	3	7	2.57	0.0012	Slc6a9,Slc6a5,Glra1
GO Process	GO:0060052	Neurofilament cytoskeleton organization	3	11	2.38	0.0019	Nefm,Nefl,Nefh
GO Process	GO:0065008	Regulation of biological quality	16	3943	0.55	0.0019	Dbh,Ckb,Nefm,Nefl,Snap25,Slc6a9,Cplx1,Mbp,Slc6a5,Pde12,Crh,Glra1,Atp1a3,Tlcd1,Gnas,Fth1
GO Process	GO:0007268	Chemical synaptic transmission	6	379	1.14	0.0101	Snap25,Slc6a9,Cplx1,Slc6a5,Crh,Glra1
GO Process	GO:1903804	Glycine import across plasma membrane	2	2	2.94	0.0132	Slc6a9,Slc6a5
GO Process	GO:0001505	Regulation of neurotransmitter levels	5	262	1.22	0.0158	Dbh,Snap25,Slc6a9,Cplx1,Slc6a5
GO Process	GO:0007626	Locomotory behavior	5	260	1.23	0.0158	Dbh,Snap25,Crh,Glra1,Atp1a3
GO Process	GO:0008306	Associative learning	4	123	1.45	0.0158	Dbh,Snap25,Crh,Atp1a3
GO Process	GO:0045105	Intermediate filament polymerization or depolymerization	2	3	2.77	0.0158	Nefm,Nefl
GO Process	GO:0006836	Neurotransmitter transport	4	136	1.41	0.0182	Snap25,Slc6a9,Cplx1,Slc6a5
GO Process	GO:0097305	Response to alcohol	5	311	1.15	0.0239	Dbh,Nefl,Crh,Glra1,Gnas
GO Process	GO:0031133	Regulation of axon diameter	2	6	2.46	0.0308	Nefm,Nefl
GO Process	GO:1903935	Response to sodium arsenite	2	7	2.4	0.0375	Nefl,Nefh
GO Process	GO:0098967	Exocytic insertion of neurotransmitter receptor to postsynaptic membrane	2	8	2.34	0.0445	Snap25,Cplx1
GO Process	GO:0050890	Cognition	5	374	1.07	0.0459	Dbh,Snap25,Crh,Atp1a3,Gnas
GO Function	GO:0015375	Glycine:sodium symporter activity	2	2	2.94	0.0369	Slc6a9,Slc6a5
GO Function	GO:0051430	Corticotropin-releasing hormone receptor 1 binding	2	4	2.64	0.0369	Crh,Gnas
GO Function	GO:0099184	Structural constituent of postsynaptic intermediate filament cytoskeleton	2	3	2.77	0.0369	Nefl,Nefh
GO Component	GO:0030424	Axon	11	847	1.05	7.86e-07	Dbh,Nefm,Nefl,Snap25,Cplx1,Mbp,Lamp5,Crh,Glra1,Atp1a3,Nefh
GO Component	GO:0036477	Somatodendritic compartment	12	1168	0.95	7.86e-07	Dbh,Ckb,Nefm,Snap25,Cplx1,Mbp,Lamp5,Crh,Glra1,Atp1a3,Nefh,Gnas
GO Component	GO:0043005	Neuron projection	14	1721	0.85	7.86e-07	Dbh,Ckb,Tph2,Nefm,Nefl,Snap25,Cplx1,Mbp,Lamp5,Crh,Glra1,Atp1a3,Nefh,Gnas
GO Component	GO:0043025	Neuronal cell body	11	784	1.09	7.86e-07	Dbh,Ckb,Nefm,Snap25,Cplx1,Mbp,Crh,Glra1,Atp1a3,Nefh,Gnas
GO Component	GO:0098793	Presynapse	10	687	1.1	7.86e-07	Dbh,Nefm,Nefl,Snap25,Slc6a9,Cplx1,Slc6a5,Lamp5,Glra1,Atp1a3
GO Component	GO:0043209	Myelin sheath	7	219	1.45	1.38e-06	Ckb,Nefm,Nefl,Snap25,Mbp,Atp1a3,Nefh
GO Component	GO:0045202	Synapse	12	1589	0.82	1.18e-05	Dbh,Nefm,Nefl,Snap25,Slc6a9,Cplx1,Slc6a5,Lamp5,Crh,Glra1,Atp1a3,Nefh
GO Component	GO:0099160	Postsynaptic intermediate filament cytoskeleton	3	4	2.82	1.18e-05	Nefm,Nefl,Nefh
GO Component	GO:0150034	Distal axon	7	420	1.16	6.25e-05	Dbh,Nefl,Snap25,Cplx1,Lamp5,Glra1,Atp1a3
GO Component	GO:0098889	Intrinsic component of presynaptic membrane	5	135	1.51	7.57e-05	Snap25,Slc6a9,Slc6a5,Glra1,Atp1a3
GO Component	GO:0005883	Neurofilament	3	12	2.34	8.71e-05	Nefm,Nefl,Nefh
GO Component	GO:0098794	Postsynapse	8	801	0.94	0.00027	Nefm,Nefl,Snap25,Slc6a9,Cplx1,Glra1,Atp1a3,Nefh
GO Component	GO:0030425	Dendrite	8	832	0.92	0.00032	Dbh,Ckb,Cplx1,Lamp5,Glra1,Atp1a3,Nefh,Gnas
GO Component	GO:0043204	Perikaryon	5	215	1.31	0.00045	Nefm,Cplx1,Crh,Glra1,Nefh
GO Component	GO:0044305	Calyx of Held	3	29	1.96	0.0006	Cplx1,Glra1,Atp1a3
GO Component	GO:0099182	Presynaptic intermediate filament cytoskeleton	2	2	2.94	0.00067	Nefm,Nefl
GO Component	GO:0099056	Integral component of presynaptic membrane	4	122	1.46	0.00099	Slc6a9,Slc6a5,Glra1,Atp1a3
GO Component	GO:0070032	Synaptobrevin 2-SNAP-25-syntaxin-1a-complexin I complex	2	4	2.64	0.0015	Snap25,Cplx1
GO Component	GO:0097418	Neurofibrillary tangle	2	5	2.54	0.002	Nefm,Nefh
GO Component	GO:0043679	Axon terminus	4	197	1.25	0.0055	Dbh,Cplx1,Glra1,Atp1a3
GO Component	GO:0030133	Transport vesicle	5	425	1.01	0.0075	Dbh,Snap25,Slc6a9,Lamp5,Gnas
GO Component	GO:0044304	Main axon	3	84	1.49	0.0084	Dbh,Mbp,Crh
GO Component	GO:0098690	Glycinergic synapse	2	13	2.13	0.0084	Slc6a5,Glra1
GO Component	GO:0043196	Varicosity	2	15	2.07	0.0099	Dbh,Crh
GO Component	GO:0098685	Schaffer collateral - CA1 synapse	3	116	1.35	0.0183	Nefl,Cplx1,Nefh
GO Component	GO:0031045	Dense core granule	2	35	1.7	0.044	Slc6a9,Slc6a5
GO Component	GO:0098590	Plasma membrane region	7	1433	0.63	0.0467	Snap25,Slc6a9,Slc6a5,Lamp5,Glra1,Atp1a3,Gnas
STRING clusters	CL:12880	RHO GTPases activate KTN1, and Neurofilament bundle assembly	3	12	2.34	0.0029	Nefm,Nefl,Nefh
STRING clusters	CL:10665	Synaptobrevin 2-SNAP-25-syntaxin-1a-complexin I complex, and syntaxin-3 binding	2	5	2.54	0.0339	Snap25,Cplx1
STRING clusters	CL:8410	Synaptic transmission, glycinergic	2	5	2.54	0.0339	Slc6a5,Glra1
KEGG	mmu04721	Synaptic vesicle cycle	3	73	1.56	0.0292	Slc6a9,Cplx1,Slc6a5
Monarch	MP:0002064	Seizures	9	274	1.46	1.32e-07	Ckb,Snap25,Cplx1,Mbp,Slc6a5,Crh,Glra1,Atp1a3,Nefh
Monarch	MP:0003631	Nervous system phenotype	18	3684	0.63	7.79e-06	Ckb,Tph2,Nefm,Nefl,Snap25,Slc6a9,Cplx1,Mbp,Actr5,Rln3,Slc6a5,Crh,Glra1,Mab21l2,Atp1a3,Nefh,Gnas,Fth1
Monarch	MP:0003633	Abnormal nervous system physiology	14	1929	0.8	9.18e-06	Ckb,Nefm,Snap25,Slc6a9,Cplx1,Mbp,Rln3,Slc6a5,Crh,Glra1,Atp1a3,Nefh,Gnas,Fth1
Monarch	MP:0003635	Abnormal synaptic transmission	10	1013	0.94	0.00012	Ckb,Snap25,Slc6a9,Cplx1,Mbp,Rln3,Slc6a5,Glra1,Atp1a3,Gnas
Monarch	MP:0005386	Behavior/neurological phenotype	18	4534	0.54	0.00012	Dbh,Ckb,Tph2,Nefm,Nefl,Snap25,Slc6a9,Cplx1,Fam210a,Mbp,Actr5,Rln3,Slc6a5,Crh,Glra1,Atp1a3,Nefh,Gnas
Monarch	MP:0009745	Abnormal behavioral response to xenobiotic	7	315	1.29	0.00012	Ckb,Slc6a9,Mbp,Crh,Glra1,Atp1a3,Gnas
Monarch	MP:0000947	Convulsive seizures	5	103	1.63	0.00014	Snap25,Mbp,Slc6a5,Atp1a3,Nefh
Monarch	MP:0003632	Abnormal nervous system morphology	14	2638	0.67	0.00017	Ckb,Tph2,Nefm,Nefl,Snap25,Mbp,Actr5,Slc6a5,Crh,Glra1,Mab21l2,Atp1a3,Nefh,Gnas
Monarch	MP:0004811	Abnormal neuron physiology	8	582	1.08	0.00017	Nefm,Slc6a9,Cplx1,Mbp,Slc6a5,Crh,Atp1a3,Fth1
Monarch	MP:0004924	Abnormal behavior	17	4323	0.54	0.00018	Dbh,Ckb,Tph2,Nefl,Snap25,Slc6a9,Cplx1,Fam210a,Mbp,Actr5,Rln3,Slc6a5,Crh,Glra1,Atp1a3,Nefh,Gnas
Monarch	MP:0001961	Abnormal reflex	10	1199	0.86	0.00028	Ckb,Nefl,Snap25,Slc6a9,Mbp,Rln3,Slc6a5,Glra1,Atp1a3,Gnas
Monarch	MP:0002206	Abnormal CNS synaptic transmission	9	925	0.93	0.00031	Ckb,Snap25,Slc6a9,Cplx1,Mbp,Slc6a5,Glra1,Atp1a3,Gnas
Monarch	MP:0001463	Abnormal spatial learning	6	272	1.28	0.00033	Ckb,Snap25,Slc6a9,Mbp,Atp1a3,Gnas
Monarch	MP:0002083	Premature death	10	1255	0.84	0.00033	Dbh,Tph2,Snap25,Cplx1,Fam210a,Mbp,Slc6a5,Glra1,Atp1a3,Gnas
Monarch	MP:0000950	Abnormal seizure response to pharmacological agent	5	146	1.48	0.00036	Ckb,Mbp,Crh,Glra1,Atp1a3
Monarch	MP:0003993	Abnormal ventral spinal root morphology	3	22	2.08	0.0014	Nefm,Nefl,Nefh
Monarch	MP:0010769	Abnormal survival	17	5157	0.46	0.0014	Dbh,Tph2,Loxl2,Snap25,Slc6a9,Cplx1,Fam210a,Mbp,Actr5,Slc6a5,Pde12,Glra1,Mab21l2,Atp1a3,Rtl1,Gnas,Fth1
Monarch	MP:0002152	Abnormal brain morphology	10	1540	0.75	0.0015	Ckb,Tph2,Nefl,Snap25,Mbp,Actr5,Slc6a5,Mab21l2,Atp1a3,Gnas
Monarch	MP:0005378	Growth/size/body region phenotype	16	4676	0.48	0.002	Dbh,Ckb,Tph2,Snap25,Cplx1,Fam210a,Actr5,Rln3,Slc6a5,Crh,Glra1,Mab21l2,Atp1a3,Rtl1,Gnas,Fth1
Monarch	MP:0010832	Lethality during fetal growth through weaning	11	2113	0.66	0.0031	Dbh,Tph2,Loxl2,Snap25,Slc6a9,Slc6a5,Glra1,Mab21l2,Atp1a3,Rtl1,Gnas
Monarch	MP:0000783	Abnormal forebrain morphology	8	1026	0.83	0.0043	Ckb,Tph2,Nefl,Snap25,Actr5,Slc6a5,Atp1a3,Gnas
Monarch	MP:0001265	Decreased body size	9	1475	0.73	0.0072	Dbh,Tph2,Snap25,Cplx1,Rln3,Slc6a5,Glra1,Atp1a3,Gnas
Monarch	MP:0011479	Abnormal catecholamine level	4	145	1.38	0.0072	Dbh,Snap25,Crh,Gnas
Monarch	MP:0001513	Limb grasping	5	314	1.14	0.008	Nefl,Mbp,Slc6a5,Glra1,Atp1a3
Monarch	MP:0002882	Abnormal neuron morphology	9	1523	0.71	0.0084	Tph2,Nefm,Nefl,Mbp,Slc6a5,Crh,Glra1,Atp1a3,Nefh
Monarch	MP:0010770	Preweaning lethality	15	4668	0.45	0.0089	Dbh,Tph2,Loxl2,Snap25,Slc6a9,Fam210a,Actr5,Slc6a5,Pde12,Glra1,Mab21l2,Atp1a3,Rtl1,Gnas,Fth1
Monarch	MP:0009435	Abnormal miniature inhibitory postsynaptic currents	3	52	1.7	0.009	Slc6a5,Glra1,Atp1a3
Monarch	MP:0005418	Abnormal circulating hormone level	5	335	1.12	0.0095	Dbh,Tph2,Snap25,Crh,Gnas
Monarch	MP:0002089	Abnormal postnatal growth/weight/body size	11	2495	0.59	0.0107	Dbh,Ckb,Tph2,Snap25,Cplx1,Rln3,Slc6a5,Crh,Glra1,Atp1a3,Gnas
Monarch	MP:0002066	Abnormal motor capabilities/coordination/movement	12	3015	0.54	0.0108	Ckb,Tph2,Nefl,Snap25,Slc6a9,Fam210a,Mbp,Rln3,Slc6a5,Glra1,Atp1a3,Gnas
Monarch	MP:0003964	Abnormal noradrenaline level	3	64	1.61	0.0145	Dbh,Crh,Gnas
Monarch	MP:0011100	Preweaning lethality, complete penetrance	9	1695	0.67	0.0157	Slc6a9,Fam210a,Actr5,Slc6a5,Pde12,Glra1,Mab21l2,Atp1a3,Fth1
Monarch	MP:0001363	Increased anxiety-related response	5	389	1.05	0.0163	Tph2,Snap25,Rln3,Crh,Atp1a3
Monarch	MP:0002572	Abnormal emotion/affect behavior	8	1306	0.73	0.0163	Ckb,Tph2,Snap25,Actr5,Rln3,Crh,Atp1a3,Gnas
Monarch	MP:0002711	Decreased glucagon secretion	2	10	2.24	0.0178	Dbh,Snap25
Monarch	MP:0001486	Abnormal startle reflex	6	661	0.9	0.0179	Ckb,Mbp,Rln3,Glra1,Atp1a3,Gnas
Monarch	MP:0005572	Abnormal pulmonary respiratory rate	3	74	1.55	0.0188	Tph2,Slc6a9,Glra1
Monarch	MP:0002945	Abnormal inhibitory postsynaptic currents	3	75	1.54	0.0191	Slc6a9,Slc6a5,Glra1
Monarch	MP:0011611	Abnormal circulating ghrelin level	2	11	2.2	0.0191	Snap25,Gnas
Monarch	MP:0005404	Abnormal axon morphology	4	214	1.21	0.0198	Nefm,Nefl,Mbp,Nefh
Monarch	MP:0005449	Abnormal food intake	5	425	1.01	0.0208	Dbh,Snap25,Slc6a9,Crh,Gnas
Monarch	MP:0002905	Decreased circulating parathyroid hormone level	2	12	2.16	0.0209	Crh,Gnas
Monarch	MP:0004143	Muscle hypertonia	2	12	2.16	0.0209	Slc6a5,Glra1
Monarch	MP:0004807	Abnormal paired-pulse inhibition	2	12	2.16	0.0209	Cplx1,Rln3
Monarch	MP:0002063	Abnormal learning/memory/conditioning	7	1062	0.76	0.0246	Ckb,Snap25,Slc6a9,Mbp,Actr5,Atp1a3,Gnas
Monarch	MP:0002272	Abnormal nervous system electrophysiology	4	237	1.17	0.0248	Nefm,Mbp,Glra1,Atp1a3
Monarch	MP:0006087	Increased body mass index	2	15	2.07	0.0266	Snap25,Gnas
Monarch	MP:0009299	Decreased mesenteric fat pad weight	2	16	2.04	0.0294	Rln3,Gnas
Monarch	MP:0002058	Neonatal lethality	6	830	0.8	0.0411	Dbh,Snap25,Slc6a9,Atp1a3,Rtl1,Gnas
Monarch	MP:0002082	Postnatal lethality	7	1200	0.71	0.0421	Dbh,Tph2,Snap25,Slc6a9,Slc6a5,Glra1,Gnas
Monarch	MP:0003491	Abnormal voluntary movement	8	1618	0.64	0.0423	Ckb,Tph2,Snap25,Mbp,Rln3,Glra1,Atp1a3,Gnas
Monarch	MP:0005663	Abnormal circulating noradrenaline level	2	21	1.92	0.0423	Dbh,Crh
Monarch	MP:0009142	Decreased prepulse inhibition	4	288	1.08	0.0423	Ckb,Snap25,Atp1a3,Gnas
Monarch	MP:0002906	Increased susceptibility to pharmacologically induced seizures	3	117	1.35	0.0439	Mbp,Glra1,Atp1a3
Monarch	MP:0005660	Abnormal circulating adrenaline level	2	22	1.9	0.0439	Dbh,Crh
Monarch	MP:0004542	Impaired acrosome reaction	2	23	1.88	0.0452	Cplx1,Glra1
Monarch	MP:0002634	Abnormal sensorimotor gating	2	24	1.86	0.0482	Slc6a9,Atp1a3
TISSUES	BTO:0000138	Midbrain	6	51	2.01	8.64e-08	Tph2,Snap25,Mbp,Crh,Gnas,Fth1
TISSUES	BTO:0000146	Brain stem	9	313	1.4	8.64e-08	Dbh,Tph2,Nefm,Nefl,Snap25,Mbp,Crh,Gnas,Fth1
TISSUES	BTO:0000497	Ganglion	7	161	1.58	4.21e-07	Ckb,Snap25,Mbp,Crh,Nefh,Gnas,Fth1
TISSUES	BTO:0000227	Central nervous system	16	2651	0.72	8.4e-07	Dbh,Ckb,Tph2,Nefm,Nefl,Snap25,Slc6a9,Cplx1,Mbp,Slc6a5,Pde12,Crh,Atp1a3,Nefh,Gnas,Fth1
TISSUES	BTO:0001355	Temporal lobe	7	213	1.46	1.38e-06	Nefm,Nefl,Snap25,Mbp,Crh,Gnas,Fth1
TISSUES	BTO:0000142	Brain	15	2575	0.71	3.77e-06	Dbh,Ckb,Tph2,Nefm,Nefl,Snap25,Slc6a9,Cplx1,Mbp,Slc6a5,Crh,Atp1a3,Nefh,Gnas,Fth1
TISSUES	BTO:0000925	Nerve	6	144	1.56	3.97e-06	Dbh,Tph2,Snap25,Mbp,Nefh,Gnas
TISSUES	BTO:0000282	Head	16	3283	0.63	7.7e-06	Dbh,Ckb,Tph2,Nefm,Nefl,Snap25,Slc6a9,Cplx1,Mbp,Slc6a5,Crh,Mab21l2,Atp1a3,Nefh,Gnas,Fth1
TISSUES	BTO:0001279	Spinal cord	6	175	1.48	8.87e-06	Nefl,Mbp,Pde12,Crh,Nefh,Fth1
TISSUES	BTO:0000928	Limbic system	7	314	1.29	9.31e-06	Nefm,Nefl,Snap25,Mbp,Crh,Gnas,Fth1
TISSUES	BTO:0000235	Basal ganglion	5	93	1.67	1.32e-05	Snap25,Mbp,Crh,Gnas,Fth1
TISSUES	BTO:0001042	Amygdala	4	35	2	1.61e-05	Snap25,Mbp,Crh,Gnas
TISSUES	BTO:0004701	Dorsal striatum	3	20	2.12	0.00025	Snap25,Mbp,Gnas
TISSUES	BTO:0000232	Cerebellum	5	213	1.31	0.00043	Nefm,Nefl,Mbp,Crh,Gnas
TISSUES	BTO:0000143	Substantia nigra	3	29	1.96	0.00057	Snap25,Mbp,Fth1
TISSUES	BTO:0001104	Cranial nerve	3	33	1.9	0.00078	Snap25,Mbp,Gnas
TISSUES	BTO:0000047	Adrenal gland	3	48	1.74	0.0021	Dbh,Crh,Gnas
TISSUES	BTO:0001408	Locus ceruleus	2	6	2.46	0.0026	Dbh,Crh
TISSUES	BTO:0000601	Hippocampus	4	185	1.28	0.0042	Nefm,Nefl,Mbp,Fth1
TISSUES	BTO:0000342	Diencephalon	3	98	1.43	0.014	Mbp,Crh,Gnas
TISSUES	BTO:0001072	Trigeminal nerve	2	17	2.01	0.014	Snap25,Mbp
TISSUES	BTO:0001862	Nucleus accumbens	2	21	1.92	0.0201	Mbp,Gnas
COMPARTMENTS	GOCC:0030424	Axon	11	593	1.21	4.52e-08	Dbh,Nefm,Nefl,Snap25,Cplx1,Mbp,Lamp5,Crh,Glra1,Atp1a3,Nefh
COMPARTMENTS	GOCC:0043005	Neuron projection	13	1122	1.01	5.95e-08	Dbh,Tph2,Nefm,Nefl,Snap25,Cplx1,Mbp,Lamp5,Crh,Glra1,Atp1a3,Nefh,Gnas
COMPARTMENTS	GOCC:0036477	Somatodendritic compartment	11	758	1.1	1.98e-07	Dbh,Nefm,Snap25,Cplx1,Mbp,Lamp5,Crh,Glra1,Atp1a3,Nefh,Gnas
COMPARTMENTS	GOCC:0043209	Myelin sheath	6	108	1.69	1.59e-06	Nefm,Nefl,Snap25,Mbp,Atp1a3,Nefh
COMPARTMENTS	GOCC:0098793	Presynapse	9	512	1.19	1.59e-06	Dbh,Nefm,Nefl,Snap25,Slc6a9,Cplx1,Slc6a5,Glra1,Atp1a3
COMPARTMENTS	GOCC:0043025	Neuronal cell body	8	395	1.25	3.76e-06	Dbh,Nefm,Snap25,Mbp,Crh,Glra1,Nefh,Gnas
COMPARTMENTS	GOCC:0099160	Postsynaptic intermediate filament cytoskeleton	3	4	2.82	1.13e-05	Nefm,Nefl,Nefh
COMPARTMENTS	GOCC:0150034	Distal axon	7	354	1.24	2.36e-05	Dbh,Nefl,Snap25,Cplx1,Lamp5,Glra1,Atp1a3
COMPARTMENTS	GOCC:0045202	Synapse	10	1074	0.91	2.62e-05	Dbh,Nefm,Nefl,Snap25,Slc6a9,Cplx1,Slc6a5,Glra1,Atp1a3,Nefh
COMPARTMENTS	GOCC:0098794	Postsynapse	8	598	1.07	4.02e-05	Nefm,Nefl,Snap25,Slc6a9,Cplx1,Glra1,Atp1a3,Nefh
COMPARTMENTS	GOCC:0098889	Intrinsic component of presynaptic membrane	5	134	1.51	7.3e-05	Snap25,Slc6a9,Slc6a5,Glra1,Atp1a3
COMPARTMENTS	GOCC:0005883	Neurofilament	3	12	2.34	8.76e-05	Nefm,Nefl,Nefh
COMPARTMENTS	GOCC:0044305	Calyx of Held	3	27	1.99	0.00061	Cplx1,Glra1,Atp1a3
COMPARTMENTS	GOCC:0099182	Presynaptic intermediate filament cytoskeleton	2	2	2.94	0.00083	Nefm,Nefl
COMPARTMENTS	GOCC:0099056	Integral component of presynaptic membrane	4	121	1.46	0.0012	Slc6a9,Slc6a5,Glra1,Atp1a3
COMPARTMENTS	GOCC:0005737	Cytoplasm	19	7282	0.36	0.0015	Dbh,Ckb,Nefm,Nefl,Loxl2,Snap25,Slc6a9,Cplx1,Fam210a,Mbp,Slc6a5,Pde12,Lamp5,Crh,Atp1a3,Nefh,Rtl1,Gnas,Fth1
COMPARTMENTS	GOCC:0070032	Synaptobrevin 2-SNAP-25-syntaxin-1a-complexin I complex	2	4	2.64	0.0017	Snap25,Cplx1
COMPARTMENTS	GOCC:0030425	Dendrite	6	536	0.99	0.0024	Dbh,Cplx1,Lamp5,Atp1a3,Nefh,Gnas
COMPARTMENTS	GOCC:0097418	Neurofibrillary tangle	2	7	2.4	0.0037	Nefm,Nefh
COMPARTMENTS	GOCC:0043679	Axon terminus	4	182	1.28	0.0044	Dbh,Cplx1,Glra1,Atp1a3
COMPARTMENTS	GOCC:0110165	Cellular anatomical entity	24	13279	0.2	0.0052	Dbh,Ckb,Tph2,Nefm,Nefl,Loxl2,Snap25,Slc6a9,Cplx1,Fam210a,Mbp,Actr5,Rln3,Slc6a5,Pde12,Lamp5,Crh,Glra1,Mab21l2,Atp1a3,Nefh,Rtl1,Gnas,Fth1
COMPARTMENTS	GOCC:0044304	Main axon	3	84	1.49	0.0087	Dbh,Mbp,Crh
COMPARTMENTS	GOCC:0098690	Glycinergic synapse	2	13	2.13	0.0087	Slc6a5,Glra1
COMPARTMENTS	GOCC:0043196	Varicosity	2	15	2.07	0.0101	Dbh,Crh
COMPARTMENTS	GOCC:0043226	Organelle	20	9352	0.27	0.0101	Dbh,Ckb,Nefm,Nefl,Loxl2,Snap25,Slc6a9,Fam210a,Mbp,Actr5,Slc6a5,Pde12,Lamp5,Glra1,Mab21l2,Atp1a3,Nefh,Rtl1,Gnas,Fth1
COMPARTMENTS	GOCC:0043229	Intracellular organelle	19	8917	0.27	0.0219	Dbh,Ckb,Nefm,Nefl,Loxl2,Snap25,Slc6a9,Fam210a,Mbp,Actr5,Slc6a5,Pde12,Lamp5,Mab21l2,Atp1a3,Nefh,Rtl1,Gnas,Fth1
COMPARTMENTS	GOCC:0005622	Intracellular	21	10948	0.22	0.0258	Dbh,Ckb,Nefm,Nefl,Loxl2,Snap25,Slc6a9,Cplx1,Fam210a,Mbp,Actr5,Slc6a5,Pde12,Lamp5,Crh,Mab21l2,Atp1a3,Nefh,Rtl1,Gnas,Fth1
COMPARTMENTS	GOCC:0043204	Perikaryon	3	140	1.27	0.0298	Nefm,Crh,Nefh
COMPARTMENTS	GOCC:0099572	Postsynaptic specialization	4	346	1	0.0321	Nefm,Slc6a9,Glra1,Nefh
COMPARTMENTS	GOCC:0031045	Dense core granule	2	33	1.72	0.0366	Slc6a9,Slc6a5
COMPARTMENTS	GOCC:0031410	Cytoplasmic vesicle	7	1456	0.62	0.0478	Dbh,Snap25,Slc6a9,Slc6a5,Lamp5,Gnas,Fth1
UniProt Keywords	KW-0532	Neurotransmitter transport	3	37	1.85	0.0069	Slc6a9,Cplx1,Slc6a5
UniProt Keywords	KW-0403	Intermediate filament	3	76	1.54	0.0267	Nefm,Nefl,Nefh
SMART	SM01391	Intermediate filament protein	3	65	1.61	0.0481	Nefm,Nefl,Nefh

## Sheet: Table S7. HPC AHC
Table S7. HPC AHC clustering, 56 genes.
										XLSTAT 2017.1.1.62936 - Agglomerative hierarchical clustering (AHC) - Start time: 07/08/2023 at 18:55:39 / End time: 07/08/2023 at 18:55:41 / Microsoft Excel 15.04420
										Observations/variables table: Workbook = Table HEgs.xlsx / Sheet = FPKMS / Range = FPKMS!$G$143:$O$201 / 58 rows and 9 columns
										Row labels: Workbook = Table HEgs.xlsx / Sheet = FPKMS / Range = FPKMS!$F$143:$F$201 / 58 rows and 1 column
										Cluster rows
										Similarity: Pearson correlation coefficient
										Agglomeration method: Unweighted pair-group average
										Center: No
										Reduce: No
	Summary statistics:									Truncation: Automatic - Inertia
	Variable	Observations	Obs. with missing data	Obs. without missing data	Minimum	Maximum	Mean	Std. deviation
	n1	58	0	58	2.46796	2128.59	165.901	341.197
	n2	58	0	58	3.11444	1581.54	179.552	310.813
	n3	58	0	58	2.67913	1421.26	161.028	266.636
	n4	58	0	58	2.97296	989.155	124.848	199.264
	n5	58	0	58	2.00808	2617.2	185.855	398.74
	n6	58	0	58	3.02531	994.426	121.177	196.474
	n7	58	0	58	2.68879	1879.04	193.05	380.009
	n8	58	0	58	2.12301	2364.59	233.012	484.037
	n9	58	0	58	2.16929	1331.33	154.069	251.41
	Proximity matrix (Pearson correlation coefficient):
		Vxn	Vxn	Vxn	Stum	Adcy1	Adra1d	Ak5	Alg10b	Arhgef25	Bhlhe22	C1ql2	Cacng8	Camk2a	Cck	Chrm1	Cnksr2	Crlf1	Ddhd1	Ddn	Enc1	Fam131a	Fezf2	Fibcd1	Fnbp1l	Foxg1	Iqgap2	Islr2	Ispd	Itpka	Kalrn	Lhx2	Mas1	Mical2	Nell2	Neurod2	Neurod6	Nov	Nptx1	Nr4a3	Nrgn	Olfm1	Plekhg5	Prdm8	Prkcg	Ptk2b	Rasl10a	Rtn4r	Rtn4rl2
	Vxn	1	-0.38703	-0.291341	-0.475154	0.302844	-0.0262048	-0.650332	0.0749292	-0.576481	0.152923	0.0311739	-0.059834	-0.389398	0.294287	-0.367532	-0.044402	-0.167768	-0.497587	-0.350868	0.46961	0.100451	-0.206122	-0.176138	-0.187457	-0.253261	-0.536451	-0.234445	-0.407604	-0.194309	-0.496427	-0.576129	0.0566916	-0.508505	-0.482446	-0.281679	0.182573	-0.273333	-0.231919	-0.525539	-0.427883	-0.391484	-0.411857	-0.299703	-0.531763	-0.459087	0.0202079	-0.193531	-0.134286
	Vxn	-0.38703	1	0.590636	0.484878	-0.656323	0.47055	0.562695	-0.445272	-0.0330011	-0.0599786	-0.48872	0.236272	0.0389196	-0.456467	0.123788	-0.323645	-0.313818	0.571984	-0.136314	-0.615334	-0.243274	0.488229	-0.24998	0.384154	0.43307	-0.104407	0.0224871	0.36497	-0.357771	0.361395	0.446761	0.0827666	0.154792	-0.0202249	0.485406	0.0595196	0.526795	0.0376413	0.531554	0.314216	0.00934616	-0.0314045	0.328572	0.607403	-0.406451	-0.150309	0.0270989	0.369513
	Vxn	-0.291341	0.590636	1	0.603693	-0.666461	0.40426	0.597101	-0.166872	-0.0380779	-0.0114229	-0.324399	0.366442	-0.073498	0.163181	0.468048	-0.119093	-0.354223	0.564807	0.143731	-0.325396	-0.0270908	0.625322	0.107225	-0.0488966	0.307042	0.00136713	0.533672	-0.188052	0.220221	0.433706	0.503074	-0.122034	0.339587	0.177748	0.705223	-0.247181	0.616083	0.403123	0.346105	0.140037	0.298539	0.414333	0.133511	0.81137	0.0799842	0.564206	0.446663	0.555424
	Stum	-0.475154	0.484878	0.603693	1	-0.403528	0.608023	0.869573	0.377617	0.295339	-0.0420858	0.308697	0.556984	0.441194	0.142791	0.750719	-0.461263	-0.0580246	0.313693	0.587799	-0.441131	0.528352	0.797321	0.456613	0.195251	0.63837	-0.133373	0.657786	0.0142142	0.45409	0.120911	0.758909	-0.270645	0.68377	0.344828	0.480944	-0.442101	0.83541	0.603681	0.857854	0.639944	0.429783	0.605237	0.391408	0.85947	0.25968	0.369549	0.601983	0.651838
	Adcy1	0.302844	-0.656323	-0.666461	-0.403528	1	-0.246291	-0.364279	0.207856	0.286418	0.583543	0.501777	-0.0743571	0.408864	0.0951653	0.0549922	0.438413	0.762396	-0.548776	0.202982	0.555975	0.171834	-0.509061	-0.0572859	-0.0752372	-0.149219	0.367811	-0.049021	-0.139841	0.0776069	-0.120755	-0.246336	0.0745003	0.0480587	0.192436	-0.247687	0.58549	-0.525998	0.182266	-0.416395	0.00955286	0.128314	0.0155085	0.151822	-0.422761	0.330784	0.0213597	-0.0418311	-0.221445
	Adra1d	-0.0262048	0.47055	0.40426	0.608023	-0.246291	1	0.589021	0.463673	-0.119656	0.440902	0.339993	0.862383	0.327478	0.00276547	0.684838	-0.741772	0.0740644	0.424385	0.524692	-0.642498	0.614744	0.89989	0.0815467	0.177916	0.949837	-0.378169	0.630865	0.118905	0.337386	-0.316166	0.757819	-0.570665	0.403716	-0.3554	0.707423	-0.207692	0.738094	0.665369	0.722046	0.736863	0.268369	0.561273	0.750411	0.687764	-0.266758	0.323009	0.689515	0.935367
	Ak5	-0.650332	0.562695	0.597101	0.869573	-0.364279	0.589021	1	0.232291	0.542561	0.159278	0.291848	0.631449	0.472749	0.152763	0.739226	-0.246845	0.195643	0.571633	0.693432	-0.47961	0.297142	0.742368	0.294004	-0.0646438	0.642511	0.225062	0.718379	0.354093	0.47503	0.401818	0.818074	-0.447588	0.820634	0.413359	0.705245	-0.297874	0.589106	0.688526	0.812277	0.806611	0.72218	0.726868	0.615347	0.903692	0.383625	0.439666	0.690362	0.683189
	Alg10b	0.0749292	-0.445272	-0.166872	0.377617	0.207856	0.463673	0.232291	1	0.0471388	0.145376	0.89105	0.590857	0.289681	0.431356	0.575377	-0.503524	0.286874	-0.174581	0.750883	-0.16942	0.887182	0.477348	0.619447	-0.154342	0.499571	-0.290301	0.593604	-0.15689	0.794967	-0.628298	0.423562	-0.677497	0.42644	-0.172164	0.0747467	-0.573533	0.340441	0.562096	0.468557	0.507553	0.313992	0.627805	0.301661	0.169567	0.282971	0.338553	0.666681	0.502509
	Arhgef25	-0.576481	-0.0330011	-0.0380779	0.295339	0.286418	-0.119656	0.542561	0.0471388	1	0.261291	0.38966	0.000211325	0.695575	0.294567	0.356614	0.378495	0.546419	0.299811	0.534106	0.255568	0.0672469	-0.00391087	-0.0271086	-0.276597	0.0452008	0.697731	0.379508	0.53202	0.261576	0.598439	0.193512	-0.0518958	0.542633	0.827838	0.229888	0.143697	-0.161881	0.386641	0.164325	0.531198	0.700178	0.446777	0.4161	0.27173	0.736895	0.321	0.227517	-0.0163808
	Bhlhe22	0.152923	-0.0599786	-0.0114229	-0.0420858	0.583543	0.440902	0.159278	0.145376	0.261291	1	0.366681	0.491351	0.536032	0.112279	0.509029	0.118889	0.707656	0.175863	0.439696	0.0873109	0.261338	0.164782	-0.309364	-0.112347	0.462455	0.340565	0.466879	0.077346	0.189058	0.0619372	0.298077	-0.273968	0.285743	0.0228152	0.60013	0.586419	-0.0567984	0.66533	-0.0578714	0.465499	0.438753	0.447123	0.752109	0.249049	0.132088	0.458787	0.44781	0.491457
	C1ql2	0.0311739	-0.48872	-0.324399	0.308697	0.501777	0.339993	0.291848	0.89105	0.38966	0.366681	1	0.542224	0.504611	0.486657	0.57357	-0.20915	0.612335	-0.21669	0.839387	0.0592371	0.778853	0.292284	0.500288	-0.28115	0.409902	0.0251414	0.585184	0.0350276	0.743468	-0.370285	0.348672	-0.620342	0.566053	0.11238	0.08983	-0.273533	0.0809859	0.6328	0.365918	0.623078	0.540112	0.637187	0.437362	0.11981	0.485572	0.365495	0.636029	0.392521
	Cacng8	-0.059834	0.236272	0.366442	0.556984	-0.0743571	0.862383	0.631449	0.590857	0.000211325	0.491351	0.542224	1	0.20488	0.197641	0.759882	-0.444283	0.373168	0.235851	0.75329	-0.549664	0.540395	0.77114	0.411804	-0.164456	0.812522	-0.0897416	0.755658	-0.00287486	0.659068	-0.185569	0.809976	-0.831536	0.70473	-0.236006	0.717669	-0.269277	0.508745	0.826189	0.669946	0.736591	0.590567	0.757852	0.680871	0.679734	0.08871	0.476646	0.907498	0.941214
	Camk2a	-0.389398	0.0389196	-0.073498	0.441194	0.408864	0.327478	0.472749	0.289681	0.695575	0.536032	0.504611	0.20488	1	0.0216521	0.630451	-0.116873	0.51365	0.250752	0.560476	0.0261795	0.535409	0.277993	-0.147503	0.2799	0.521469	0.284572	0.45926	0.317985	0.180152	0.102891	0.41386	0.0304558	0.391386	0.50185	0.312081	0.268525	0.286484	0.564829	0.355195	0.678939	0.370723	0.475629	0.704825	0.383003	0.369768	0.251216	0.285374	0.299257
	Cck	0.294287	-0.456467	0.163181	0.142791	0.0951653	0.00276547	0.152763	0.431356	0.294567	0.112279	0.486657	0.197641	0.0216521	1	0.245744	0.137268	0.0580933	0.0296716	0.438754	0.526793	0.35849	0.204962	0.246473	-0.79162	-0.12894	0.0106105	0.577943	-0.10919	0.595428	0.063232	-0.124058	-0.393897	0.250046	0.292695	0.183568	-0.358842	-0.10647	0.369683	-0.133027	0.117204	0.524851	0.440531	-0.0375495	0.0736259	0.492833	0.779327	0.465799	0.155708
	Chrm1	-0.367532	0.123788	0.468048	0.750719	0.0549922	0.684838	0.739226	0.575377	0.356614	0.509029	0.57357	0.759882	0.630451	0.245744	1	-0.281902	0.41819	0.303637	0.853852	-0.330993	0.675881	0.721159	0.387488	0.0327957	0.766286	0.154404	0.905465	-0.112539	0.715165	0.0288677	0.85344	-0.497409	0.766179	0.259665	0.707452	-0.183177	0.643263	0.954409	0.635236	0.733302	0.636174	0.908488	0.685845	0.823534	0.462751	0.659651	0.864557	0.832448
	Cnksr2	-0.044402	-0.323645	-0.119093	-0.461263	0.438413	-0.741772	-0.246845	-0.503524	0.378495	0.118889	-0.20915	-0.444283	-0.116873	0.137268	-0.281902	1	0.383002	-0.247722	-0.175166	0.64045	-0.64364	-0.734316	-0.0967313	-0.413501	-0.711413	0.783773	-0.223469	-0.10863	-0.107033	0.683537	-0.429036	0.314563	0.0462139	0.561645	-0.15986	0.517645	-0.746024	-0.142916	-0.661411	-0.426611	0.256134	-0.162109	-0.328161	-0.292829	0.533595	0.103188	-0.262575	-0.543956
	Crlf1	-0.167768	-0.313818	-0.354223	-0.0580246	0.762396	0.0740644	0.195643	0.286874	0.546419	0.707656	0.612335	0.373168	0.51365	0.0580933	0.41819	0.383002	1	-0.158748	0.616671	0.105089	0.152036	-0.150228	0.142173	-0.223664	0.216262	0.661328	0.316479	0.152578	0.395166	0.155986	0.299872	-0.367246	0.577042	0.278202	0.228053	0.416411	-0.335383	0.567561	0.0375292	0.478904	0.624839	0.470881	0.547677	0.0712419	0.550557	0.19751	0.407966	0.197366
	Ddhd1	-0.497587	0.571984	0.564807	0.313693	-0.548776	0.424385	0.571633	-0.174581	0.299811	0.175863	-0.21669	0.235851	0.250752	0.0296716	0.303637	-0.247722	-0.158748	1	0.191002	-0.411013	-0.0314122	0.561338	-0.415565	-0.0886767	0.446767	0.158785	0.428475	0.591791	0.0309993	0.366448	0.421213	-0.2114	0.128687	0.0639086	0.727904	-0.123617	0.343627	0.279998	0.324072	0.472889	0.321585	0.397441	0.553549	0.577068	-0.0416941	0.352817	0.293396	0.440071
	Ddn	-0.350868	-0.136314	0.143731	0.587799	0.202982	0.524692	0.693432	0.750883	0.534106	0.439696	0.839387	0.75329	0.560476	0.438754	0.853852	-0.175166	0.616671	0.191002	1	-0.220549	0.660681	0.564634	0.522727	-0.309261	0.615845	0.268922	0.864946	0.11895	0.875076	-0.0146743	0.722797	-0.744125	0.853937	0.266199	0.530987	-0.324377	0.314215	0.89142	0.594647	0.815128	0.82223	0.936143	0.649237	0.583313	0.633268	0.600458	0.89594	0.682797
	Enc1	0.46961	-0.615334	-0.325396	-0.441131	0.555975	-0.642498	-0.47961	-0.16942	0.255568	0.0873109	0.0592371	-0.549664	0.0261795	0.526793	-0.330993	0.64045	0.105089	-0.411013	-0.220549	1	-0.138055	-0.606842	-0.21824	-0.397173	-0.699818	0.214846	-0.177504	-0.210686	-0.135492	0.20745	-0.750739	0.426808	-0.293387	0.452986	-0.397805	0.368147	-0.619652	-0.219847	-0.763679	-0.462996	-0.0159519	-0.289006	-0.413035	-0.535132	0.322127	0.221226	-0.351295	-0.592365
	Fam131a	0.100451	-0.243274	-0.0270908	0.528352	0.171834	0.614744	0.297142	0.887182	0.0672469	0.261338	0.778853	0.540395	0.535409	0.35849	0.675881	-0.64364	0.152036	-0.0314122	0.660681	-0.138055	1	0.619119	0.35738	0.116675	0.649755	-0.422307	0.631102	-0.148341	0.590317	-0.60523	0.444948	-0.421869	0.309661	-0.0885354	0.186255	-0.399727	0.576262	0.6012	0.506908	0.562817	0.179872	0.574769	0.437159	0.309595	0.127202	0.384502	0.58497	0.577959
	Fezf2	-0.206122	0.488229	0.625322	0.797321	-0.509061	0.89989	0.742368	0.477348	-0.00391087	0.164782	0.292284	0.77114	0.277993	0.204962	0.721159	-0.734316	-0.150228	0.561338	0.564634	-0.606842	0.619119	1	0.221681	0.0568084	0.846344	-0.372076	0.749687	0.109746	0.469611	-0.168691	0.768606	-0.555991	0.467003	-0.148717	0.71127	-0.502516	0.850775	0.646737	0.793686	0.698487	0.351829	0.65729	0.587561	0.813698	-0.0808985	0.477446	0.733965	0.895636
	Fibcd1	-0.176138	-0.24998	0.107225	0.456613	-0.0572859	0.0815467	0.294004	0.619447	-0.0271086	-0.309364	0.500288	0.411804	-0.147503	0.246473	0.387488	-0.0967313	0.142173	-0.415565	0.522727	-0.21824	0.35738	0.221681	1	-0.1648	0.0998024	-0.0436462	0.347641	-0.444882	0.73524	-0.185596	0.412598	-0.488301	0.617472	0.0846014	-0.0957183	-0.639599	0.264292	0.338586	0.456465	0.137079	0.333813	0.443346	-0.197207	0.252721	0.479039	0.160694	0.515021	0.254484
	Fnbp1l	-0.187457	0.384154	-0.0488966	0.195251	-0.0752372	0.177916	-0.0646438	-0.154342	-0.276597	-0.112347	-0.28115	-0.164456	0.2799	-0.79162	0.0327957	-0.413501	-0.223664	-0.0886767	-0.309261	-0.397173	0.116675	0.0568084	-0.1648	1	0.306335	-0.319421	-0.341444	-0.124038	-0.479226	-0.272454	0.186016	0.527799	-0.25284	-0.15148	-0.192764	0.223545	0.494066	-0.193939	0.276916	-0.032874	-0.612645	-0.317181	0.0635882	0.0822057	-0.457781	-0.563827	-0.367166	-0.014234
	Foxg1	-0.253261	0.43307	0.307042	0.63837	-0.149219	0.949837	0.642511	0.499571	0.0452008	0.462455	0.409902	0.812522	0.521469	-0.12894	0.766286	-0.711413	0.216262	0.446767	0.615845	-0.699818	0.649755	0.846344	0.0998024	0.306335	1	-0.218895	0.631643	0.198575	0.365992	-0.285868	0.853067	-0.526035	0.475552	-0.239536	0.673021	-0.168839	0.742151	0.706049	0.78989	0.827439	0.300541	0.633067	0.839416	0.706721	-0.132651	0.246743	0.674991	0.895158
	Iqgap2	-0.536451	-0.104407	0.00136713	-0.133373	0.367811	-0.378169	0.225062	-0.290301	0.697731	0.340565	0.0251414	-0.0897416	0.284572	0.0106105	0.154404	0.783773	0.661328	0.158785	0.268922	0.214846	-0.422307	-0.372076	-0.0436462	-0.319421	-0.218895	1	0.13751	0.23242	0.157368	0.749532	0.109151	0.000257118	0.43185	0.633075	0.231548	0.416779	-0.472703	0.254586	-0.204033	0.121417	0.597379	0.297641	0.20159	0.12076	0.710647	0.214141	0.106843	-0.151953
	Islr2	-0.234445	0.0224871	0.533672	0.657786	-0.049021	0.630865	0.718379	0.593604	0.379508	0.466879	0.585184	0.755658	0.45926	0.577943	0.905465	-0.223469	0.316479	0.428475	0.864946	-0.177504	0.631102	0.749687	0.347641	-0.341444	0.631643	0.13751	1	-0.0307785	0.815917	0.0827796	0.703473	-0.650168	0.715727	0.24147	0.769788	-0.336601	0.50075	0.930446	0.499715	0.688869	0.759674	0.952911	0.610699	0.761695	0.508789	0.870742	0.934181	0.814895
	Ispd	-0.407604	0.36497	-0.188052	0.0142142	-0.139841	0.118905	0.354093	-0.15689	0.53202	0.077346	0.0350276	-0.00287486	0.317985	-0.10919	-0.112539	-0.10863	0.152578	0.591791	0.11895	-0.210686	-0.148341	0.109746	-0.444882	-0.124038	0.198575	0.23242	-0.0307785	1	-0.207755	0.262403	0.0787149	-0.149304	0.0702481	0.103791	0.189819	0.0590356	-0.163117	-0.0658542	0.248953	0.530483	0.267138	0.0330438	0.489062	0.0451141	-0.0674089	-0.192025	-0.0611293	-0.0133599
	Itpka	-0.194309	-0.357771	0.220221	0.45409	0.0776069	0.337386	0.47503	0.794967	0.261576	0.189058	0.743468	0.659068	0.180152	0.595428	0.715165	-0.107033	0.395166	0.0309993	0.875076	-0.135492	0.590317	0.469611	0.73524	-0.479226	0.365992	0.157368	0.815917	-0.207755	1	-0.117644	0.565699	-0.781522	0.726555	0.135348	0.379642	-0.569822	0.250557	0.753816	0.409945	0.479176	0.702791	0.877647	0.276604	0.445219	0.661141	0.669961	0.877238	0.57377
	Kalrn	-0.496427	0.361395	0.433706	0.120911	-0.120755	-0.316166	0.401818	-0.628298	0.598439	0.0619372	-0.370285	-0.185569	0.102891	0.063232	0.0288677	0.683537	0.155986	0.366448	-0.0146743	0.20745	-0.60523	-0.168691	-0.185596	-0.272454	-0.285868	0.749532	0.0827796	0.262403	-0.117644	1	0.0327114	0.236308	0.329504	0.736735	0.330893	0.334211	-0.224955	0.0797172	-0.118107	0.0113267	0.485966	0.0911704	0.029154	0.332731	0.470062	0.249489	-0.0313132	-0.147024
	Lhx2	-0.576129	0.446761	0.503074	0.758909	-0.246336	0.757819	0.818074	0.423562	0.193512	0.298077	0.348672	0.809976	0.41386	-0.124058	0.85344	-0.429036	0.299872	0.421213	0.722797	-0.750739	0.444948	0.768606	0.412598	0.186016	0.853067	0.109151	0.703473	0.0787149	0.565699	0.0327114	1	-0.572583	0.766531	0.0269569	0.707182	-0.284305	0.708741	0.777931	0.849701	0.765322	0.53062	0.785261	0.6874	0.8728	0.224909	0.323242	0.782836	0.855889
	Mas1	0.0566916	0.0827666	-0.122034	-0.270645	0.0745003	-0.570665	-0.447588	-0.677497	-0.0518958	-0.273968	-0.620342	-0.831536	0.0304558	-0.393897	-0.497409	0.314563	-0.367246	-0.2114	-0.744125	0.426808	-0.421869	-0.555991	-0.488301	0.527799	-0.526035	0.000257118	-0.650168	-0.149304	-0.781522	0.236308	-0.572583	1	-0.6007	0.301597	-0.496951	0.508584	-0.157716	-0.620526	-0.482293	-0.609617	-0.635497	-0.719987	-0.472582	-0.365662	-0.222071	-0.432021	-0.838416	-0.688305
	Mical2	-0.508505	0.154792	0.339587	0.68377	0.0480587	0.403716	0.820634	0.42644	0.542633	0.285743	0.566053	0.70473	0.391386	0.250046	0.766179	0.0462139	0.577042	0.128687	0.853937	-0.293387	0.309661	0.467003	0.617472	-0.25284	0.475552	0.43185	0.715727	0.0702481	0.726555	0.329504	0.766531	-0.6007	1	0.438908	0.53495	-0.218771	0.301024	0.796312	0.646767	0.703573	0.867539	0.803324	0.496418	0.712169	0.663428	0.467442	0.799332	0.601788
	Nell2	-0.482446	-0.0202249	0.177748	0.344828	0.192436	-0.3554	0.413359	-0.172164	0.827838	0.0228152	0.11238	-0.236006	0.50185	0.292695	0.259665	0.561645	0.278202	0.0639086	0.266199	0.452986	-0.0885354	-0.148717	0.0846014	-0.15148	-0.239536	0.633075	0.24147	0.103791	0.135348	0.736735	0.0269569	0.301597	0.438908	1	0.0614631	0.177096	-0.0904133	0.227627	-0.00395338	0.138412	0.499613	0.24103	0.00962128	0.268958	0.762819	0.330023	0.0378135	-0.203431
	Neurod2	-0.281679	0.485406	0.705223	0.480944	-0.247687	0.707423	0.705245	0.0747467	0.229888	0.60013	0.08983	0.717669	0.312081	0.183568	0.707452	-0.15986	0.228053	0.727904	0.530987	-0.397805	0.186255	0.71127	-0.0957183	-0.192764	0.673021	0.231548	0.769788	0.189819	0.379642	0.330893	0.707182	-0.496951	0.53495	0.0614631	1	0.0211361	0.44622	0.768162	0.414088	0.624918	0.628227	0.717027	0.744454	0.827866	0.136801	0.677102	0.734113	0.833759
	Neurod6	0.182573	0.0595196	-0.247181	-0.442101	0.58549	-0.207692	-0.297874	-0.573533	0.143697	0.586419	-0.273533	-0.269277	0.268525	-0.358842	-0.183177	0.517645	0.416411	-0.123617	-0.324377	0.368147	-0.399727	-0.502516	-0.639599	0.223545	-0.168839	0.416779	-0.336601	0.0590356	-0.569822	0.334211	-0.284305	0.508584	-0.218771	0.177096	0.0211361	1	-0.428671	-0.0821938	-0.50054	-0.158432	-0.110748	-0.348245	0.189228	-0.225962	-0.117749	-0.168973	-0.390904	-0.261016
	Nov	-0.273333	0.526795	0.616083	0.83541	-0.525998	0.738094	0.589106	0.340441	-0.161881	-0.0567984	0.0809859	0.508745	0.286484	-0.10647	0.643263	-0.746024	-0.335383	0.343627	0.314215	-0.619652	0.576262	0.850775	0.264292	0.494066	0.742151	-0.472703	0.50075	-0.163117	0.250557	-0.224955	0.708741	-0.157716	0.301024	-0.0904133	0.44622	-0.428671	1	0.442603	0.769985	0.440596	-0.00147815	0.418405	0.341029	0.755269	-0.167449	0.216702	0.452029	0.698305
	Nptx1	-0.231919	0.0376413	0.403123	0.603681	0.182266	0.665369	0.688526	0.562096	0.386641	0.66533	0.6328	0.826189	0.564829	0.369683	0.954409	-0.142916	0.567561	0.279998	0.89142	-0.219847	0.6012	0.646737	0.338586	-0.193939	0.706049	0.254586	0.930446	-0.0658542	0.753816	0.0797172	0.777931	-0.620526	0.796312	0.227627	0.768162	-0.0821938	0.442603	1	0.505311	0.741865	0.766513	0.929447	0.73217	0.74708	0.496884	0.746839	0.923568	0.838676
	Nr4a3	-0.525539	0.531554	0.346105	0.857854	-0.416395	0.722046	0.812277	0.468557	0.164325	-0.0578714	0.365918	0.669946	0.355195	-0.133027	0.635236	-0.661411	0.0375292	0.324072	0.594647	-0.763679	0.506908	0.793686	0.456465	0.276916	0.78989	-0.204033	0.499715	0.248953	0.409945	-0.118107	0.849701	-0.482293	0.646767	-0.00395338	0.414088	-0.50054	0.769985	0.505311	1	0.770093	0.344984	0.547404	0.52333	0.730954	0.0414164	0.051419	0.580913	0.688548
	Nrgn	-0.427883	0.314216	0.140037	0.639944	0.00955286	0.736863	0.806611	0.507553	0.531198	0.465499	0.623078	0.736591	0.678939	0.117204	0.733302	-0.426611	0.478904	0.472889	0.815128	-0.462996	0.562817	0.698487	0.137079	-0.032874	0.827439	0.121417	0.688869	0.530483	0.479176	0.0113267	0.765322	-0.609617	0.703573	0.138412	0.624918	-0.158432	0.440596	0.741865	0.770093	1	0.661057	0.731434	0.889719	0.647013	0.234278	0.321398	0.705768	0.726229
	Olfm1	-0.391484	0.00934616	0.298539	0.429783	0.128314	0.268369	0.72218	0.313992	0.700178	0.438753	0.540112	0.590567	0.370723	0.524851	0.636174	0.256134	0.624839	0.321585	0.82223	-0.0159519	0.179872	0.351829	0.333813	-0.612645	0.300541	0.597379	0.759674	0.267138	0.702791	0.485966	0.53062	-0.635497	0.867539	0.499613	0.628227	-0.110748	-0.00147815	0.766513	0.344984	0.661057	1	0.809771	0.533472	0.568568	0.736183	0.676055	0.770799	0.495377
	Plekhg5	-0.411857	-0.0314045	0.414333	0.605237	0.0155085	0.561273	0.726868	0.627805	0.446777	0.447123	0.637187	0.757852	0.475629	0.440531	0.908488	-0.162109	0.470881	0.397441	0.936143	-0.289006	0.574769	0.65729	0.443346	-0.317181	0.633067	0.297641	0.952911	0.0330438	0.877647	0.0911704	0.785261	-0.719987	0.803324	0.24103	0.717027	-0.348245	0.418405	0.929447	0.547404	0.731434	0.809771	1	0.638619	0.727295	0.610589	0.750941	0.94262	0.77264
	Prdm8	-0.299703	0.328572	0.133511	0.391408	0.151822	0.750411	0.615347	0.301661	0.4161	0.752109	0.437362	0.680871	0.704825	-0.0375495	0.685845	-0.328161	0.547677	0.553549	0.649237	-0.413035	0.437159	0.587561	-0.197207	0.0635882	0.839416	0.20159	0.610699	0.489062	0.276604	0.029154	0.6874	-0.472582	0.496418	0.00962128	0.744454	0.189228	0.341029	0.73217	0.52333	0.889719	0.533472	0.638619	1	0.578303	0.070168	0.330471	0.601569	0.727707
	Prkcg	-0.531763	0.607403	0.81137	0.85947	-0.422761	0.687764	0.903692	0.169567	0.27173	0.249049	0.11981	0.679734	0.383003	0.0736259	0.823534	-0.292829	0.0712419	0.577068	0.583313	-0.535132	0.309595	0.813698	0.252721	0.0822057	0.706721	0.12076	0.761695	0.0451141	0.445219	0.332731	0.8728	-0.365662	0.712169	0.268958	0.827866	-0.225962	0.755269	0.74708	0.730954	0.647013	0.568568	0.727295	0.578303	1	0.252095	0.541536	0.719752	0.811113
	Ptk2b	-0.459087	-0.406451	0.0799842	0.25968	0.330784	-0.266758	0.383625	0.282971	0.736895	0.132088	0.485572	0.08871	0.369768	0.492833	0.462751	0.533595	0.550557	-0.0416941	0.633268	0.322127	0.127202	-0.0808985	0.479039	-0.457781	-0.132651	0.710647	0.508789	-0.0674089	0.661141	0.470062	0.224909	-0.222071	0.663428	0.762819	0.136801	-0.117749	-0.167449	0.496884	0.0414164	0.234278	0.736183	0.610589	0.070168	0.252095	1	0.532713	0.435781	0.0151191
	Rasl10a	0.0202079	-0.150309	0.564206	0.369549	0.0213597	0.323009	0.439666	0.338553	0.321	0.458787	0.365495	0.476646	0.251216	0.779327	0.659651	0.103188	0.19751	0.352817	0.600458	0.221226	0.384502	0.477446	0.160694	-0.563827	0.246743	0.214141	0.870742	-0.192025	0.669961	0.249489	0.323242	-0.432021	0.467442	0.330023	0.677102	-0.168973	0.216702	0.746839	0.051419	0.321398	0.676055	0.750941	0.330471	0.541536	0.532713	1	0.733029	0.554003
	Rtn4r	-0.193531	0.0270989	0.446663	0.601983	-0.0418311	0.689515	0.690362	0.666681	0.227517	0.44781	0.636029	0.907498	0.285374	0.465799	0.864557	-0.262575	0.407966	0.293396	0.89594	-0.351295	0.58497	0.733965	0.515021	-0.367166	0.674991	0.106843	0.934181	-0.0611293	0.877238	-0.0313132	0.782836	-0.838416	0.799332	0.0378135	0.734113	-0.390904	0.452029	0.923568	0.580913	0.705768	0.770799	0.94262	0.601569	0.719752	0.435781	0.733029	1	0.875261
	Rtn4rl2	-0.134286	0.369513	0.555424	0.651838	-0.221445	0.935367	0.683189	0.502509	-0.0163808	0.491457	0.392521	0.941214	0.299257	0.155708	0.832448	-0.543956	0.197366	0.440071	0.682797	-0.592365	0.577959	0.895636	0.254484	-0.014234	0.895158	-0.151953	0.814895	-0.0133599	0.57377	-0.147024	0.855889	-0.688305	0.601788	-0.203431	0.833759	-0.261016	0.698305	0.838676	0.688548	0.726229	0.495377	0.77264	0.727707	0.811113	0.0151191	0.554003	0.875261	1
	Shisa6	-0.423494	0.796986	0.561403	0.409679	-0.364432	0.666102	0.676707	-0.197892	0.14234	0.433175	-0.16101	0.596312	0.22259	-0.288984	0.448497	-0.217172	0.169572	0.707643	0.275076	-0.654369	-0.0925688	0.581617	-0.218612	0.101412	0.667346	0.208324	0.389826	0.422368	0.0135919	0.365301	0.696636	-0.334294	0.433526	-0.0642254	0.841013	0.15806	0.406899	0.474822	0.524658	0.604486	0.410283	0.402348	0.724668	0.735356	-0.149273	0.185405	0.44127	0.678877
	Slc17a7	-0.0617725	0.493356	0.635662	0.67499	-0.42434	0.906555	0.589334	0.34657	-0.105517	0.315377	0.158507	0.680782	0.325145	0.132815	0.685112	-0.715368	-0.1931	0.579039	0.408799	-0.510517	0.596994	0.943655	-0.0185357	0.183641	0.840096	-0.415226	0.686609	0.0236412	0.292778	-0.195837	0.666279	-0.372142	0.268879	-0.205754	0.741495	-0.279142	0.847681	0.610529	0.619177	0.58502	0.190782	0.547445	0.611272	0.758671	-0.225262	0.490924	0.616464	0.870899
	Spink8	0.219211	-0.364203	-0.380564	-0.610085	0.236859	-0.909709	-0.641808	-0.568099	0.089339	-0.349255	-0.428324	-0.943191	-0.220126	0.0375664	-0.741134	0.629346	-0.227685	-0.332486	-0.671422	0.772579	-0.552187	-0.834453	-0.38221	-0.0831653	-0.910353	0.189467	-0.66556	-0.049455	-0.563562	0.281439	-0.897743	0.755764	-0.611241	0.340367	-0.674207	0.35597	-0.669693	-0.726507	-0.799059	-0.741212	-0.412992	-0.701995	-0.685966	-0.712754	0.0484486	-0.296072	-0.816516	-0.940453
	Sprn	-0.186749	0.237957	0.276133	0.803469	-0.0162427	0.334784	0.68851	0.332822	0.454068	0.0254361	0.470857	0.410803	0.430889	0.338121	0.539335	-0.129436	0.171988	-0.0829049	0.541376	0.00722522	0.428484	0.45147	0.470359	-0.0297674	0.319299	-0.0234834	0.483534	0.00469643	0.372241	0.2106	0.416043	-0.169156	0.697763	0.545916	0.206662	-0.198898	0.434884	0.495834	0.598439	0.530225	0.5122	0.403522	0.23427	0.549526	0.390233	0.312737	0.447659	0.363859
	Sstr4	0.671662	-0.0959518	0.192561	-0.0113943	-0.0265533	0.569639	-0.21063	0.368797	-0.653539	0.342266	0.121755	0.438558	-0.156691	0.210929	0.226837	-0.516941	-0.215575	-0.0217992	0.0265743	-0.100875	0.490374	0.437059	-0.0531728	0.0328409	0.393538	-0.644017	0.292663	-0.458127	0.15796	-0.632686	0.0860131	-0.277726	-0.236315	-0.654703	0.281078	-0.100916	0.367909	0.263741	-0.0289377	-0.0212409	-0.234786	0.127539	0.150883	0.0774322	-0.473513	0.337223	0.317769	0.517086
	St6galnac5	-0.169946	-0.426598	0.281329	0.372452	-0.00572113	-0.164821	0.285836	0.462318	0.270841	-0.213352	0.429273	0.184442	-0.0531027	0.662429	0.396707	0.247575	0.111364	-0.204179	0.520515	0.230711	0.263202	0.119957	0.78127	-0.504444	-0.16721	0.220495	0.524135	-0.434017	0.784981	0.162873	0.183431	-0.339979	0.551686	0.460703	0.0299802	-0.549891	0.0765937	0.392199	0.115375	0.0109179	0.524381	0.541009	-0.267421	0.25472	0.786184	0.58029	0.506323	0.112648
	Tbr1	-0.0732278	0.219417	0.279048	0.512149	0.0622135	0.899628	0.500206	0.532104	0.0566706	0.664624	0.472367	0.772682	0.596019	0.0378082	0.815392	-0.589055	0.30148	0.393698	0.629605	-0.455378	0.725491	0.768654	-0.000743983	0.218395	0.935778	-0.169965	0.714894	0.0487488	0.409152	-0.308277	0.735068	-0.473279	0.393462	-0.196845	0.704689	-0.0245604	0.647984	0.792466	0.562357	0.741214	0.311132	0.674976	0.847197	0.631004	-0.0550647	0.44326	0.69714	0.880496
	Ttr	-0.149985	-0.371331	-0.532271	-0.289338	0.63016	0.08151	-0.157213	0.328049	0.089723	0.503242	0.415296	0.211792	0.344744	-0.36449	0.227565	0.0446691	0.728383	-0.180365	0.335745	-0.205759	0.19463	-0.202213	0.0540993	0.187581	0.283907	0.34815	0.022887	0.0419962	0.20876	-0.311033	0.261993	-0.256995	0.151288	-0.217749	-0.00702688	0.293467	-0.210209	0.271087	0.00754066	0.254951	0.0878074	0.24491	0.421115	-0.160463	0.154343	-0.183905	0.159846	0.108666
	Wipf3	-0.542214	0.202558	0.565725	0.237954	-0.0787709	0.211493	0.569552	-0.0863428	0.494267	0.486783	0.0180289	0.376773	0.290863	0.190385	0.564624	0.313249	0.396842	0.658597	0.491074	-0.161876	-0.104848	0.295953	-0.051628	-0.349832	0.282791	0.699712	0.63926	0.187257	0.418996	0.622712	0.52981	-0.344839	0.540485	0.374208	0.80619	0.0985399	0.0764501	0.634114	0.125847	0.399994	0.721001	0.697121	0.52073	0.633653	0.533541	0.652301	0.569213	0.462878
	Zbtb18	0.269814	-0.264802	-0.181127	-0.417057	0.745719	-0.0872051	-0.259916	-0.18405	0.0793777	0.78033	0.0659936	0.0881699	0.186091	-0.0719779	0.118455	0.570269	0.682204	-0.257355	0.0477795	0.349963	-0.174754	-0.390467	-0.246302	-0.0806897	-0.0662741	0.511098	0.0208907	-0.251909	-0.0465472	0.192831	-0.0724721	0.0729603	0.0741078	0.0822021	0.191825	0.806161	-0.430867	0.288768	-0.479322	-0.0849871	0.184136	0.0508428	0.24538	-0.119313	0.172507	0.184532	0.0547293	0.0176173
	Node statistics:
	Node	Level	Weight	Objects	Left son	Right son
	115	-0.0951538	58	58	113	114
	114	-0.0773081	3	3	24	96
	113	-0.0636328	55	55	111	112
	112	0.0616332	41	41	28	110
	111	0.16308	14	14	103	109
	110	0.254194	40	40	107	108
	109	0.273472	8	8	99	101
	108	0.367033	35	35	104	106
	107	0.445905	5	5	84	97
	106	0.458643	29	29	52	105
	105	0.488126	28	28	77	102
	104	0.529514	6	6	2	100
	103	0.560229	6	6	94	95
	102	0.569856	25	25	93	98
	101	0.591286	3	3	32	86
	100	0.599289	5	5	3	92
	99	0.60102	5	5	78	90
	98	0.603067	22	22	87	91
	97	0.630155	3	3	23	82
	96	0.671662	2	2	1	53
	95	0.679271	3	3	56	88
	94	0.683375	3	3	10	81
	93	0.691882	3	3	13	69
	92	0.694066	4	4	57	89
	91	0.696433	13	13	80	85
	90	0.716534	3	3	30	83
	89	0.717773	3	3	18	76
	88	0.762396	2	2	5	17
	87	0.76638	9	9	71	79
	86	0.772579	2	2	20	51
	85	0.777088	8	8	73	75
	84	0.779327	2	2	14	46
	83	0.783773	2	2	16	26
	82	0.786184	2	2	45	54
	81	0.806161	2	2	36	58
	80	0.808478	5	5	72	74
	79	0.819143	7	7	29	70
	78	0.827838	2	2	9	34
	77	0.833017	3	3	21	68
	76	0.841013	2	2	35	49
	75	0.849228	3	3	37	62
	74	0.849701	2	2	31	39
	73	0.859768	5	5	63	65
	72	0.864522	3	3	4	67
	71	0.867539	2	2	33	41
	70	0.88846	6	6	19	66
	69	0.889719	2	2	40	43
	68	0.89105	2	2	8	11
	67	0.903692	2	2	7	44
	66	0.910328	5	5	59	64
	65	0.917703	3	3	55	61
	64	0.938401	3	3	47	60
	63	0.941214	2	2	12	48
	62	0.943655	2	2	22	50
	61	0.949837	2	2	6	25
	60	0.952911	2	2	27	42
	59	0.954409	2	2	15	38
	Variance decomposition for the optimal classification:
		Absolute
	Within-class	994849
	Between-classes
	Total	963322
	Class centroids:
	Class	n1	n2	n3	n4	n5	n6	n7	n8	n9
	1	17.2034	10.4554	12.7175	16.3987	10.2275	12.1212	13.2013	15.6842	15.3507
	2	57.7432	148.658	79.0599	79.3053	99.4495	62.9155	83.7863	84.0349	166.938
	3	185.276	215.603	238.269	168.024	195.273	171.335	191.81	307.113	212.695
	4	427.305	270.815	67.1885	70.3011	504.919	54.5322	342.487	453.17	64.6512
	5	93.4411	102.885	106.581	95.0785	108.101	95.226	91.6791	88.187	96.8208
	6	165.502	168.842	205.008	199.332	173.221	166.632	125.039	198.72	189.428
	7	73.1951	65.6284	78.3488	88.6132	75.9013	67.8868	63.1095	61.0025	60.0998
	8	92.2455	96.9791	113.351	96.0975	115.513	102.418	90.2811	107.858	98.261
	9	7.56945	7.54475	6.16712	6.79741	6.80578	7.301	1879.04	6.74688	7.39579
	10	2.46796	276.321	2.67913	3.06761	2.00808	3.02531	2.68879	2.12301	2.16929
	Distances between the class centroids:
		1	2	3	4	5	6	7	8	9	10
	1	0	268.841	599.638	889.165	252.774	494.239	172.254	264.852	1865.95	267.953
	2	268.841	0	372.06	727.905	102.423	271.751	142.027	111.641	1816.33	290.717
	3	599.638	372.06	0	525.283	358.574	148.059	438.527	343.106	1787.81	598.837
	4	889.165	727.905	525.283	0	705.765	603.962	764.237	695.117	1751.33	876.117
	5	252.774	102.423	358.574	705.765	0	247.681	85.5846	24.1005	1806	318.841
	6	494.239	271.751	148.059	603.962	247.681	0	325.92	234.133	1824.05	512.207
	7	172.254	142.027	438.527	764.237	85.5846	325.92	0	98.886	1825.2	287.364
	8	264.852	111.641	343.106	695.117	24.1005	234.133	98.886	0	1809.32	334.626
	9	1865.95	1816.33	1787.81	1751.33	1806	1824.05	1825.2	1809.32	0	1895.54
	10	267.953	290.717	598.837	876.117	318.841	512.207	287.364	334.626	1895.54	0
	Central objects:
	Class	n1	n2	n3	n4	n5	n6	n7	n8	n9
	1 (Vxn)	10.2544	3.11444	5.71098	9.44977	2.67113	5.40643	4.62373	6.44896	5.42621
	2 (Neurod2)	83.0901	97.4196	91.6653	61.3442	86.8622	57.2859	74.6205	89.1462	132.791
	3 (Prkcg)	195.637	217.561	232.775	186.728	213.304	203.541	219.306	219.539	248.472
	4 (Zbtb18)	149.767	112.133	125.108	117.513	140.709	100.374	118.889	114.046	120.438
	5 (Kalrn)	95.626	113.089	118.103	95.5238	120.228	103.241	91.8112	74.0986	112.065
	6 (Cck)	303.897	310.418	374.014	367.407	313.909	309.895	228.658	363.26	339.854
	7 (Spink8)	16.9918	16.2103	17.4404	27.4331	20.845	19.8725	15.7425	8.32019	10.1219
	8 (St6galnac5)	45.4923	45.3221	56.2845	49.7974	54.6554	54.0202	44.4428	55.1387	51.2111
	9 (Fnbp1l)	7.56945	7.54475	6.16712	6.79741	6.80578	7.301	1879.04	6.74688	7.39579
	10 (Ispd)	2.46796	276.321	2.67913	3.06761	2.00808	3.02531	2.68879	2.12301	2.16929
	Distances between the central objects:
		1 (Vxn)	2 (Neurod2)	3 (Prkcg)	4 (Zbtb18)	5 (Kalrn)	6 (Cck)	7 (Spink8)	8 (St6galnac5)	9 (Fnbp1l)	10 (Ispd)
	1 (Vxn)	0	249.037	630.5	351.023	293.879	960.922	36.9677	135.377	1874.43	273.48
	2 (Neurod2)	249.037	0	389.14	128.156	80.2904	724.308	220.065	123.626	1819.73	299.623
	3 (Prkcg)	630.5	389.14	0	288.306	342.232	351.372	598.195	496.136	1761.38	605.931
	4 (Zbtb18)	351.023	128.156	288.306	0	79.3193	619.412	318.389	219.129	1790.69	381.409
	5 (Kalrn)	293.879	80.2904	342.232	79.3193	0	675.406	260.137	161.391	1808.6	326.211
	6 (Cck)	960.922	724.308	351.372	619.412	675.406	0	928.244	826.892	1895.3	921.748
	7 (Spink8)	36.9677	220.065	598.195	318.389	260.137	928.244	0	103.354	1863.59	263.801
	8 (St6galnac5)	135.377	123.626	496.136	219.129	161.391	826.892	103.354	0	1838.94	269.444
	9 (Fnbp1l)	1874.43	1819.73	1761.38	1790.69	1808.6	1895.3	1863.59	1838.94	0	1895.54
	10 (Ispd)	273.48	299.623	605.931	381.409	326.211	921.748	263.801	269.444	1895.54	0
														Cluster 3
	Results by class:
	Class	1	2	3	4	5	6	7	8	9	10
	Objects	2	6	29	6	5	2	3	3	1	1
	Sum of weights	2	6	29	6	5	2	3	3	1	1
	Within-class variance	1118.21	114082	1.05784e+06	3.33101e+06	36960.6	393529	78809.2	103809	0	0
	Minimum distance to centroid	23.6454	72.2196	107.512	640.823	29.7329	443.582	160.957	152.953	0	0
	Average distance to centroid	23.6454	256.231	730.139	1242.71	148.243	443.582	216.128	246.792	0	0
	Maximum distance to centroid	23.6454	612.237	3199.95	3717.62	260.472	443.582	324.083	370.162	0	0
		Vxn	Vxn	Stum	Adcy1	Arhgef25	Cck	Enc1	Fibcd1	Fnbp1l	Ispd
		Sstr4	Vxn	Adra1d	Bhlhe22	Cnksr2	Rasl10a	Mas1	Ptk2b
			Ddhd1	Ak5	Crlf1	Iqgap2		Spink8	St6galnac5
			Neurod2	Alg10b	Neurod6	Kalrn
			Shisa6	C1ql2	Ttr	Nell2
			Wipf3	Cacng8	Zbtb18
				Camk2a
				Chrm1
				Ddn
				Fam131a
				Fezf2
				Foxg1
				Islr2
				Itpka
				Lhx2
				Mical2
				Nov
				Nptx1
				Nr4a3
				Nrgn
				Olfm1
				Plekhg5
				Prdm8
				Prkcg
				Rtn4r
				Rtn4rl2									pink	GO:0007399	16	Nervous system development	16 of 2190	0.74	1.63e-05
				Slc17a7									blue	GO:0048666	10	Neuron development	10 of 943	0.9	0.00044
				Sprn									green	GO:0030425	10	Dendrite	10 of 832	0.96	7.16e-05
				Tbr1									yellow	GO:0030424	10	Axon	10 of 847	0.95	7.16e-05
													red	GO:0098978		Glutamatergic synapse	7 of 522	1	0.00078
													dark green	CL:8198		Mixed, incl. Ionotropic glutamate receptor complex, and Gamma-aminobutyric acid A receptor/Glycine receptor alpha	4 of 132	1.36	0.0135
	Results by object:												turquoise	mmu04020		Calcium signaling pathway	5 of 191	1.29	0.0018
	Observation	Class
	Vxn	1
	Vxn	2
	Vxn	2
	Stum	3
	Adcy1	4
	Adra1d	3
	Ak5	3
	Alg10b	3
	Arhgef25	5
	Bhlhe22	4
	C1ql2	3
	Cacng8	3
	Camk2a	3
	Cck	6
	Chrm1	3
	Cnksr2	5
	Crlf1	4
	Ddhd1	2
	Ddn	3
	Enc1	7
	Fam131a	3
	Fezf2	3
	Fibcd1	8
	Fnbp1l	9
	Foxg1	3
	Iqgap2	5
	Islr2	3
	Ispd	10
	Itpka	3
	Kalrn	5
	Lhx2	3
	Mas1	7
	Mical2	3
	Nell2	5
	Neurod2	2
	Neurod6	4
	Nov	3
	Nptx1	3
	Nr4a3	3
	Nrgn	3
	Olfm1	3
	Plekhg5	3
	Prdm8	3
	Prkcg	3
	Ptk2b	8
	Rasl10a	6
	Rtn4r	3
	Rtn4rl2	3
	Shisa6	2
	Slc17a7	3
	Spink8	7
	Sprn	3
	Sstr4	1
	St6galnac5	8
	Tbr1	3
	Ttr	4
	Wipf3	2
	Zbtb18	4
[truncated: 10 more columns]
